# Supplementary material for: Incident Stroke and Its Influencing Factors in Patients With Type 2 Diabetes Mellitus and/or Hypertension: A Prospective Cohort Study
Source: Front Cardiovasc Med. 2022 Feb 9;9:770025. doi: 10.3389/fcvm.2022.770025 (PMC8863944; doi:10.3389/fcvm.2022.770025)
Supplement: Supplementary file 1 [file Table_1.XLSX]

## Sheet: Sheet1
	Gender	Age	Disease class	Atrial fibrillation	Outcome	BMI	TG	TC	HDL-C	LDL-C	Hyperlipidemia	HCY	CAS	NIHSS	stroke history	Smoking	Drinking	Age	Physical activity
	2	89	3	0	0	1	0	0	1	0	1	1	1	1	0	0	0	2	0
	2	51	3	0	0	0	0	0	0	0	0	2	1	1	0	0	0	1	1
	2	74	1	0	0	0	0	0	1	0	1	2	2	1	0	0	0	2	0
	1	84	1	0	0	0	0	0	1	0	1	2	1	1	0	0	0	2	0
	1	68	1	0	0	0	0	0	0	0	0	2	1	1	0	0	0	2	0
	1	71	1	0	0	1	0	1	0	1	1	2	1	1	0	0	1	2	0
	1	70	1	0	0	1	1	0	1	0	1	2	1	1	0	0	0	2	0
	1	44	1	0	0	1	1	1	1	0	1	2	1	1	0	0	0	1	0
	2	66	2	0	0	1	0	0	0	0	0	2	1	1	0	0	0	2	0
	1	81	3	0	0	0	0	0	0	0	0	2	1	1	0	0	0	2	0
	2	67	3	0	0	0	0	0	0	0	0	2	1	1	0	0	0	2	0
	2	61	3	0	0	0	0	0	0	0	0	2	1	1	0	0	0	1	0
	1	65	3	0	0	1	0	0	1	0	1	2	1	1	0	0	0	2	0
	2	76	3	0	1	1	0	0	0	0	0	2	1	1	0	0	0	2	0
	1	48	3	0	0	1	1	0	0	0	1	2	1	1	0	0	0	1	1
	2	31	3	0	0	1	1	0	1	0	1	2	2	1	0	0	0	1	0
	2	83	3	1	0	1	1	0	1	0	1	2	2	1	0	0	0	2	0
	1	44	3	0	0	1	1	0	1	0	1	2	1	1	0	0	0	1	0
	2	79	3	0	0	1	1	0	1	0	1	2	1	1	0	0	0	2	0
	2	48	3	0	0	1	1	0	1	0	1	2	1	1	0	0	0	1	0
	2	60	3	0	0	1	0	1	0	1	1	2	2	1	0	0	0	1	0
	1	61	3	0	0	1	1	0	1	0	1	2	1	1	0	0	0	1	0
	1	89	1	0	0	0	0	0	1	0	1	1	1	1	0	0	0	2	0
	2	52	1	0	0	0	0	0	0	0	0	1	1	1	0	0	0	1	0
	2	50	1	0	0	0	0	0	0	0	0	1	1	1	0	0	0	1	0
	2	64	1	0	0	0	0	0	0	0	0	1	1	1	0	0	0	1	0
	2	71	1	0	0	0	0	0	0	0	0	1	1	1	0	0	0	2	0
	1	70	1	0	0	0	0	0	1	0	1	1	1	1	0	0	0	2	0
	2	78	1	0	0	0	0	0	0	0	0	1	1	1	0	0	0	2	0
	2	77	1	0	0	0	0	0	0	0	0	1	1	1	0	0	0	2	1
	2	79	1	0	0	0	0	0	1	0	1	1	1	1	0	0	0	2	0
	1	72	1	0	0	0	0	0	0	0	0	1	2	1	0	0	1	2	0
	2	62	1	0	0	0	0	0	0	0	0	1	1	1	0	0	0	1	0
	2	65	1	0	0	0	0	0	0	0	0	1	1	1	0	0	0	2	1
	2	68	1	0	0	0	0	0	0	0	0	1	1	1	0	0	0	2	0
	1	87	1	0	0	0	0	0	1	0	1	1	1	1	0	0	0	2	0
	2	79	1	0	0	0	0	0	1	0	1	1	1	1	0	0	0	2	0
	1	48	1	0	0	0	0	0	1	0	1	1	2	1	0	0	0	1	0
	2	73	1	0	0	0	0	0	0	0	0	1	2	1	0	0	0	2	0
	1	79	1	0	0	0	0	0	1	0	1	1	2	1	0	0	0	2	0
	2	84	1	0	0	0	0	1	1	1	1	1	2	1	0	0	0	2	0
	2	51	1	0	0	0	0	0	1	0	1	1	1	1	0	0	0	1	0
	2	76	1	0	0	0	0	0	0	0	0	1	1	1	0	0	0	2	1
	1	76	1	0	1	0	0	1	0	1	1	1	1	1	0	0	0	2	0
	2	48	1	0	0	0	0	0	0	0	0	1	1	1	0	0	0	1	0
	1	77	1	0	0	0	0	0	0	0	0	1	1	1	0	0	0	2	0
	2	78	1	0	0	0	0	0	1	0	1	1	1	1	0	0	0	2	0
	2	84	1	0	0	0	0	0	0	0	0	1	1	1	0	0	0	2	0
	2	79	1	0	0	0	0	0	0	0	0	1	1	1	0	0	0	2	0
	2	85	1	0	0	0	0	0	0	0	0	1	1	1	0	0	0	2	0
	1	52	1	0	0	0	0	0	0	0	0	1	1	1	0	0	0	1	0
	2	61	1	0	0	0	0	0	0	0	0	1	1	1	0	0	0	1	0
	2	62	1	0	0	0	0	0	1	0	1	1	1	1	0	0	0	1	0
	2	69	1	0	0	0	0	0	1	0	1	1	1	1	0	0	0	2	0
	2	89	1	0	0	0	0	0	1	0	1	1	1	1	0	0	0	2	0
	1	54	1	0	0	0	0	0	0	0	0	1	1	1	0	0	0	1	0
	2	66	1	0	0	0	0	0	0	0	0	1	1	1	0	0	0	2	0
	2	83	1	0	0	0	0	0	1	0	1	1	1	1	0	0	0	2	0
	2	66	1	0	0	0	0	0	1	0	1	1	1	1	0	0	0	2	0
	2	72	1	0	0	0	0	0	1	0	1	1	1	1	0	0	0	2	0
	1	78	1	1	0	0	0	0	1	0	1	1	1	1	0	0	0	2	0
	2	55	1	0	0	0	0	0	0	0	0	1	1	1	0	0	0	1	1
	1	68	1	0	0	0	0	0	0	0	0	1	1	1	0	0	0	2	0
	1	54	1	0	0	0	0	1	0	0	1	1	1	1	0	0	0	1	0
	2	58	1	0	0	0	0	0	0	0	0	1	2	1	0	0	0	1	0
	2	48	1	0	0	0	0	0	0	0	0	1	1	1	0	0	0	1	0
	1	54	1	0	0	0	0	0	1	0	1	1	1	1	0	0	0	1	1
	2	66	1	0	0	0	0	0	0	0	0	1	1	1	0	0	0	2	0
	1	84	1	0	0	0	0	0	0	1	1	1	2	1	0	0	0	2	0
	2	81	1	0	0	0	0	0	0	0	0	1	2	1	0	0	0	2	0
	1	76	1	0	0	0	0	0	1	0	1	1	1	1	0	0	0	2	0
	1	70	1	0	0	0	0	0	0	0	0	1	1	1	0	0	0	2	0
	1	64	1	0	0	0	0	0	1	0	1	1	1	1	0	0	0	1	0
	2	81	1	0	0	0	0	0	0	0	0	1	1	1	0	0	0	2	0
	1	59	1	0	0	0	0	0	1	0	1	1	1	1	0	0	0	1	0
	1	71	1	0	1	0	0	1	0	1	1	1	1	1	0	0	0	2	0
	1	74	1	0	0	0	0	0	1	0	1	1	1	1	0	0	0	2	1
	2	71	1	0	0	0	0	0	1	0	1	1	1	1	0	0	0	2	0
	2	53	1	0	0	0	0	0	1	0	1	1	1	1	0	0	0	1	1
	2	77	1	1	0	0	0	0	0	0	0	1	1	1	0	0	0	2	0
	1	63	1	0	0	0	0	0	0	0	0	1	1	1	0	0	1	1	0
	2	45	1	0	0	0	0	0	1	0	1	1	1	1	0	0	1	1	0
	2	77	1	0	0	0	0	0	0	0	0	1	1	1	0	0	0	2	0
	2	72	1	1	0	1	0	0	0	0	0	1	1	1	0	0	0	2	0
	2	52	1	0	0	1	0	0	0	0	0	1	1	1	0	0	0	1	0
	1	59	1	0	0	1	0	0	1	0	1	1	1	1	0	0	0	1	0
	1	76	1	0	0	1	0	0	0	0	0	1	1	1	0	0	0	2	0
	1	75	1	0	0	1	0	0	1	0	1	1	1	1	0	0	0	2	1
	1	67	1	0	0	1	0	0	1	0	1	1	2	1	0	0	0	2	0
	2	49	1	0	0	1	0	0	1	0	1	1	1	1	0	0	0	1	0
	2	58	1	0	0	1	0	0	0	0	0	1	1	1	0	0	0	1	0
	2	73	1	0	0	1	0	0	0	0	0	1	1	1	0	0	0	2	0
	2	64	1	0	0	1	0	0	0	0	0	1	1	1	0	0	0	1	0
	2	63	1	0	0	1	0	0	0	0	0	1	1	1	0	0	0	1	0
	1	85	1	0	0	1	0	0	0	0	0	1	2	1	0	0	0	2	0
	2	79	1	0	0	1	0	0	0	0	0	1	2	1	0	0	1	2	0
	2	79	1	0	0	1	0	0	1	0	1	1	2	1	0	0	0	2	0
	2	72	1	0	1	1	0	0	0	0	0	1	2	1	0	0	0	2	0
	1	68	1	0	0	1	1	0	0	0	1	1	2	1	0	0	0	2	0
	2	72	1	1	0	1	0	0	0	0	0	1	1	1	0	0	0	2	0
	2	71	1	0	0	1	0	0	0	0	0	1	2	1	0	0	0	2	0
	2	58	1	0	0	1	0	1	0	1	1	1	1	1	0	0	0	1	0
	2	80	1	0	0	1	0	0	0	0	0	1	1	1	0	0	0	2	0
	2	68	1	0	0	1	0	0	0	0	0	1	1	1	0	0	0	2	0
	2	85	1	0	0	1	0	0	0	0	0	1	2	1	0	0	0	2	0
	2	75	1	0	0	1	1	0	1	0	1	1	1	1	0	0	0	2	0
	2	58	1	0	0	1	1	0	0	0	1	1	1	1	0	0	0	1	0
	2	67	1	0	1	1	0	0	0	0	0	1	1	1	0	0	0	2	0
	1	76	1	0	0	1	0	0	0	0	0	1	1	1	0	0	0	2	0
	1	68	1	0	0	1	0	0	1	0	1	1	1	1	0	0	0	2	1
	2	80	1	0	0	1	0	0	1	0	1	1	1	1	0	0	0	2	0
	2	70	1	0	0	1	1	0	0	0	1	1	2	1	0	0	0	2	0
	1	76	1	0	0	1	0	0	0	0	0	1	1	1	0	0	0	2	0
	2	70	1	0	0	1	1	1	0	1	1	1	1	1	0	0	0	2	0
	2	68	1	0	0	1	0	0	0	0	0	1	1	1	0	0	0	2	0
	1	53	1	0	0	1	1	0	1	0	1	1	1	1	0	0	0	1	1
	2	69	1	0	0	1	1	0	0	0	1	1	1	1	0	0	0	2	0
	2	79	1	0	0	1	0	0	1	0	1	1	1	1	0	0	0	2	0
	1	59	1	0	0	1	0	0	0	0	0	1	1	1	0	0	0	1	0
	1	80	1	0	0	1	0	0	0	0	0	1	1	1	0	0	0	2	0
	1	60	1	0	0	1	0	0	1	0	1	1	2	1	0	0	0	1	0
	1	60	1	0	1	1	0	1	0	1	1	1	1	1	0	0	1	1	0
	2	52	1	0	0	1	0	0	1	0	1	1	1	1	0	0	0	1	0
	1	71	1	0	0	1	0	0	0	0	0	1	1	1	0	0	0	2	0
	1	64	1	0	0	1	1	0	1	0	1	1	1	1	0	0	0	1	0
	1	54	1	0	1	1	0	0	0	0	0	1	1	1	0	0	0	1	0
	1	62	1	0	0	1	1	0	0	0	1	1	1	1	0	0	0	1	0
	2	81	1	0	0	1	0	0	0	0	0	1	1	1	0	0	0	2	0
	1	58	1	0	0	1	0	0	0	0	0	1	1	1	0	0	0	1	0
	2	42	1	0	0	1	1	0	1	0	1	1	1	1	0	0	0	1	0
	2	52	1	0	0	1	1	0	1	0	1	1	1	1	0	0	0	1	1
	1	80	1	0	0	1	0	0	0	0	0	1	1	1	0	0	0	2	0
	1	73	1	0	0	1	0	0	0	0	0	1	1	1	0	0	0	2	0
	2	57	1	0	0	1	0	0	0	0	0	1	1	1	0	0	0	1	0
	2	59	1	0	0	1	0	0	1	1	1	1	1	1	0	0	0	1	0
	1	71	1	0	0	1	1	0	1	0	1	1	1	1	0	0	0	2	1
	2	79	1	0	0	1	1	0	1	0	1	1	2	1	0	0	0	2	0
	1	78	1	0	0	1	1	0	1	0	1	1	1	1	0	0	0	2	0
	2	54	1	0	0	1	0	0	0	0	0	1	1	1	0	0	0	1	0
	2	52	1	0	0	1	1	0	0	0	1	1	1	1	0	0	0	1	0
	1	73	1	0	0	1	1	0	1	0	1	1	1	1	0	0	0	2	0
	2	73	1	0	0	1	0	0	0	0	0	1	1	1	0	0	0	2	0
	1	39	1	0	0	1	1	1	0	1	1	1	2	1	0	0	0	1	0
	1	64	1	0	0	1	1	0	1	0	1	1	1	1	0	0	0	1	1
	2	80	1	0	0	1	0	0	1	0	1	1	2	1	0	0	0	2	0
	2	74	1	0	0	1	0	0	1	0	1	1	1	1	0	0	0	2	0
	2	74	1	0	0	1	0	0	0	0	0	1	1	1	0	0	0	2	0
	1	54	1	0	0	1	1	0	1	0	1	1	1	1	0	0	0	1	0
	1	79	1	1	0	1	0	0	1	0	1	1	1	1	0	0	0	2	0
	2	83	1	0	0	1	0	0	1	0	1	1	1	1	0	0	0	2	0
	1	67	1	0	0	1	1	0	1	0	1	1	1	1	0	0	1	2	0
	2	76	1	0	0	1	0	1	1	1	1	1	2	1	0	0	0	2	0
	2	44	1	0	0	1	0	0	1	0	1	1	1	1	0	0	0	1	1
	1	54	1	0	0	1	1	0	1	0	1	1	1	1	0	0	0	1	1
	1	85	1	0	1	1	1	0	1	0	1	1	1	1	0	0	0	2	0
	1	64	1	0	0	1	0	0	0	0	0	1	1	1	0	0	0	1	0
	2	56	1	0	0	1	1	0	0	0	1	1	1	1	0	0	0	1	0
	2	68	1	0	0	1	1	0	1	0	1	1	1	1	0	0	0	2	0
	2	71	1	0	0	1	1	0	0	0	1	1	1	1	0	0	0	2	0
	2	64	1	0	0	1	1	0	0	0	1	1	1	1	0	0	0	1	0
	1	53	1	0	0	1	1	0	1	0	1	1	1	1	0	0	0	1	1
	2	53	1	0	0	1	0	0	1	0	1	1	2	1	0	0	0	1	0
	2	55	1	0	0	1	1	0	1	0	1	1	2	1	0	0	0	1	0
	2	66	2	0	0	0	0	0	0	0	0	1	1	1	0	0	0	2	0
	1	48	2	0	0	0	0	0	1	0	1	1	1	1	0	0	0	1	1
	1	59	2	0	0	0	0	0	0	0	0	1	1	1	0	0	0	1	0
	2	46	2	0	0	0	0	0	0	0	0	1	1	1	0	0	0	1	1
	2	68	2	0	0	0	0	0	0	0	0	1	1	1	0	0	0	2	0
	1	66	2	0	0	0	0	0	0	0	0	1	1	1	0	0	0	2	0
	1	66	2	0	0	0	0	0	0	0	0	1	1	1	0	0	0	2	0
	2	40	2	0	0	0	0	1	0	0	1	1	1	1	0	0	0	1	0
	2	80	2	0	0	0	0	0	0	0	0	1	1	1	0	0	0	2	0
	1	47	2	0	0	0	0	0	0	0	0	1	1	1	0	0	0	1	0
	2	77	2	0	0	0	0	0	1	0	1	1	1	1	0	0	0	2	0
	1	75	2	0	0	0	0	0	1	0	1	1	1	1	0	0	0	2	0
	2	37	2	0	0	0	0	0	0	0	0	1	1	1	0	0	0	1	1
	2	62	2	0	0	0	0	0	0	0	0	1	1	1	0	0	0	1	0
	1	47	2	0	0	0	0	0	1	0	1	1	1	1	0	0	0	1	0
	2	61	2	0	0	0	0	0	0	0	0	1	1	1	0	0	0	1	1
	1	53	2	0	0	0	0	1	0	1	1	1	1	1	0	0	0	1	0
	2	50	2	0	0	0	0	1	0	1	1	1	1	1	0	0	0	1	0
	2	69	2	0	0	0	0	1	0	1	1	1	1	1	0	0	0	2	0
	1	74	2	0	0	0	0	0	1	0	1	1	1	1	0	0	0	2	0
	1	33	2	0	0	0	0	0	1	0	1	1	1	1	0	0	0	1	1
	1	50	2	1	0	1	1	0	1	0	1	1	1	1	0	0	0	1	0
	2	51	2	0	1	1	0	1	1	1	1	1	1	1	0	0	0	1	0
	2	65	2	0	1	1	0	0	0	0	0	1	1	1	0	0	0	2	0
	2	46	2	0	0	1	0	1	0	0	1	1	1	1	0	0	0	1	0
	2	47	2	0	0	1	0	0	0	0	0	1	1	1	0	0	0	1	1
	1	58	2	0	0	1	0	0	0	0	0	1	2	1	0	0	0	1	1
	1	73	2	0	0	1	0	0	0	0	0	1	1	1	0	0	0	2	0
	1	45	2	0	0	1	0	0	0	0	0	1	1	1	0	0	0	1	1
	2	54	2	0	0	1	1	0	0	0	1	1	2	1	0	0	0	1	0
	1	47	2	0	0	1	0	0	0	0	0	1	1	1	0	0	0	1	1
	1	49	2	0	0	1	1	0	1	0	1	1	1	1	0	0	0	1	0
	2	52	2	0	0	1	0	0	0	0	0	1	1	1	0	0	0	1	0
	2	47	2	0	0	1	0	0	0	0	0	1	1	1	0	0	0	1	1
	1	41	2	0	0	1	0	1	1	1	1	1	1	1	0	0	0	1	0
	2	66	2	0	0	1	0	0	1	0	1	1	1	1	0	0	0	2	0
	2	53	2	0	0	1	0	0	0	0	0	1	1	1	0	0	0	1	0
	2	59	2	0	0	1	0	0	0	0	0	1	1	1	0	0	0	1	0
	1	44	2	0	0	1	1	0	1	0	1	1	1	1	0	0	0	1	0
	1	68	2	0	0	1	0	0	0	0	0	1	1	1	0	0	0	2	0
	2	48	2	0	0	1	0	1	0	1	1	1	1	1	0	0	0	1	0
	2	56	2	0	0	1	0	1	0	0	1	1	1	1	0	0	0	1	0
	2	65	2	0	0	1	1	0	1	0	1	1	1	1	0	0	0	2	0
	2	50	2	0	0	1	1	0	1	0	1	1	1	1	0	0	0	1	0
	1	34	2	0	1	1	0	0	0	0	0	1	2	1	0	0	0	1	0
	2	64	2	0	0	1	1	0	1	0	1	1	1	1	0	0	0	1	0
	2	69	2	0	0	1	1	0	1	0	1	1	2	1	0	0	0	2	0
	1	39	2	0	0	1	1	0	1	0	1	1	1	1	0	0	0	1	0
	2	51	2	0	0	1	0	0	0	0	0	1	1	1	0	0	0	1	1
	1	39	2	0	0	1	1	0	0	0	1	1	1	1	0	0	0	1	1
	1	53	2	0	0	1	1	0	1	0	1	1	2	1	0	0	0	1	0
	2	75	2	0	0	1	1	0	1	0	1	1	1	1	0	0	0	2	0
	2	68	2	0	0	1	1	0	0	0	1	1	1	1	0	0	0	2	0
	1	55	2	0	0	1	1	0	0	0	1	1	1	1	0	0	0	1	0
	2	62	2	0	0	1	1	0	1	0	1	1	1	1	0	0	0	1	0
	1	47	2	0	0	1	1	0	0	0	1	1	1	1	0	0	0	1	0
	2	55	2	0	0	1	0	1	0	0	1	1	1	1	0	0	0	1	0
	2	48	2	0	0	1	1	0	0	0	1	1	1	1	0	0	0	1	0
	2	73	2	0	0	1	1	0	1	0	1	1	1	1	0	0	0	2	0
	1	37	2	0	0	1	1	0	1	0	1	1	1	1	0	0	0	1	1
	2	27	2	0	0	1	1	0	1	0	1	1	1	1	0	0	0	1	1
	1	35	2	0	0	1	1	0	1	0	1	1	1	1	0	0	0	1	1
	2	28	2	0	0	1	1	0	0	0	1	1	1	1	0	0	0	1	0
	2	62	2	0	0	1	1	0	0	0	1	1	1	1	0	0	1	1	0
	1	51	2	0	0	1	1	0	1	0	1	1	2	1	0	0	0	1	0
	2	43	2	0	0	1	1	0	0	0	1	1	1	1	0	0	0	1	0
	2	72	2	0	0	1	0	0	0	0	0	1	1	1	0	0	0	2	0
	1	46	2	0	0	1	0	0	0	0	0	1	1	1	0	0	0	1	0
	2	61	2	0	0	1	0	0	0	0	0	1	1	1	0	0	0	1	0
	1	49	2	0	0	1	1	1	0	0	1	1	1	1	0	0	0	1	1
	2	51	2	0	0	1	0	1	0	1	1	1	1	1	0	0	0	1	1
	2	42	2	0	1	1	1	1	1	1	1	1	2	1	0	0	0	1	0
	2	50	2	0	1	1	1	1	1	0	1	1	1	1	0	0	1	1	1
	1	34	2	0	0	1	1	0	1	0	1	1	1	1	0	0	0	1	0
	1	38	2	0	0	1	1	1	0	0	1	1	1	1	0	0	0	1	1
	2	48	3	0	0	0	0	0	0	0	0	1	1	1	0	0	0	1	0
	1	76	3	0	0	0	0	0	1	0	1	1	1	1	0	0	0	2	0
	2	79	3	0	0	0	0	0	0	0	0	1	2	1	0	0	0	2	1
	2	63	3	0	0	0	0	0	1	0	1	1	1	1	0	0	0	1	0
	1	49	3	0	0	0	0	0	1	0	1	1	1	1	0	0	0	1	1
	2	51	3	0	0	0	0	0	0	0	0	1	1	1	0	0	0	1	1
	2	68	3	0	0	0	0	0	0	0	0	1	1	1	0	0	0	2	0
	2	76	3	0	0	0	0	0	0	0	0	1	1	1	0	0	0	2	0
	2	66	3	0	0	0	0	0	0	0	0	1	2	1	0	0	0	2	1
	2	51	3	0	0	0	0	0	0	0	0	1	1	1	0	0	0	1	1
	2	52	3	0	0	0	0	0	0	0	0	1	1	1	0	0	0	1	0
	1	73	3	0	0	0	0	0	0	0	0	1	1	1	0	0	0	2	0
	2	74	3	0	0	0	0	0	1	0	1	1	1	1	0	0	0	2	0
	2	80	3	0	0	0	0	0	0	0	0	1	1	1	0	0	0	2	0
	2	66	3	0	0	0	0	0	0	0	0	1	1	1	0	0	0	2	0
	2	55	3	0	0	0	0	0	1	0	1	1	1	1	0	0	0	1	0
	1	64	3	0	0	0	0	0	0	0	0	1	1	1	0	0	0	1	0
	2	72	3	0	0	0	0	0	0	0	0	1	1	1	0	0	0	2	0
	1	73	3	0	0	0	0	0	0	0	0	1	2	1	0	0	0	2	0
	1	40	3	0	1	0	0	0	0	0	0	1	1	1	0	0	0	1	0
	2	54	3	0	0	0	0	0	0	0	0	1	1	1	0	0	0	1	0
	1	53	3	0	0	0	0	0	0	0	0	1	1	1	0	0	0	1	0
	1	73	3	0	1	0	0	0	1	0	1	1	1	1	0	0	0	2	0
	2	72	3	0	0	0	0	0	1	1	1	1	1	1	0	0	0	2	0
	1	93	3	0	0	0	0	0	1	0	1	1	1	1	0	0	0	2	0
	1	61	3	0	0	0	0	0	1	0	1	1	1	1	0	0	0	1	0
	2	53	3	0	0	0	0	0	0	0	0	1	1	1	0	0	0	1	0
	2	71	3	0	0	0	0	0	0	0	0	1	1	1	0	0	0	2	0
	1	70	3	0	0	0	0	0	1	0	1	1	1	1	0	0	0	2	0
	1	61	3	0	0	0	0	0	0	0	0	1	1	1	0	0	0	1	0
	2	55	3	0	0	0	0	0	0	0	0	1	1	1	0	0	0	1	0
	2	78	3	0	0	0	0	0	0	0	0	1	1	1	0	0	0	2	0
	2	74	3	0	0	0	0	0	0	0	0	1	1	1	0	0	0	2	0
	2	42	3	0	0	0	0	0	1	0	1	1	1	1	0	0	0	1	1
	2	51	3	0	0	0	0	0	0	0	0	1	1	1	0	0	0	1	1
	2	60	3	0	0	0	0	0	0	0	0	1	1	1	0	0	0	1	0
	2	64	3	0	0	0	0	0	0	0	0	1	1	1	0	0	0	1	0
	1	52	3	0	0	0	0	0	0	0	0	1	1	1	0	0	0	1	1
	1	63	3	0	0	0	0	0	0	0	0	1	1	1	0	0	0	1	0
	2	83	3	0	0	0	0	0	0	0	0	1	1	1	0	0	0	2	0
	2	65	3	0	0	0	0	1	1	0	1	1	1	1	0	0	0	2	0
	2	72	3	0	0	0	0	0	0	0	0	1	1	1	0	0	0	2	0
	2	81	3	0	0	0	0	0	0	0	0	1	1	1	0	0	0	2	0
	1	63	3	0	0	0	0	0	0	0	0	1	1	1	0	0	0	1	0
	2	76	3	0	0	0	0	0	1	0	1	1	1	1	0	0	0	2	0
	2	72	3	0	0	0	0	0	1	0	1	1	1	1	0	0	0	2	0
	2	62	3	0	0	0	0	0	0	0	0	1	1	1	0	0	0	1	0
	2	78	3	0	0	0	0	0	0	0	0	1	1	1	0	0	0	2	0
	2	87	3	0	0	0	0	0	1	0	1	1	1	1	0	0	0	2	0
	2	76	3	0	0	0	0	0	0	0	0	1	1	1	0	0	0	2	0
	1	63	3	0	0	0	0	0	0	0	0	1	2	1	0	0	0	1	1
	2	61	3	0	0	0	0	0	0	0	0	1	1	1	0	0	0	1	0
	1	66	3	0	0	0	0	0	0	0	0	1	1	1	0	0	0	2	0
	1	71	3	0	1	0	0	0	0	0	0	1	2	1	0	0	0	2	0
	2	73	3	0	0	0	0	0	1	0	1	1	1	1	0	0	0	2	0
	2	80	3	0	0	0	0	0	1	0	1	1	1	1	0	0	0	2	0
	2	53	3	0	0	0	0	0	1	0	1	1	1	1	0	0	0	1	0
	1	47	3	0	0	0	0	0	1	0	1	1	1	1	0	0	0	1	0
	2	83	3	1	0	0	0	0	0	0	0	1	1	1	0	0	0	2	0
	2	67	3	0	0	0	0	0	1	0	1	1	1	1	0	0	0	2	0
	2	54	3	0	0	0	0	0	0	0	0	1	1	1	0	0	0	1	0
	2	66	3	0	0	0	0	0	0	0	0	1	1	1	0	0	0	2	0
	2	78	3	0	0	0	0	0	1	0	1	1	1	1	0	0	0	2	0
	2	48	3	0	0	0	0	0	1	0	1	1	1	1	0	0	0	1	0
	2	83	3	0	0	0	0	0	0	0	0	1	1	1	0	0	0	2	0
	2	57	3	0	0	0	0	0	0	0	0	1	1	1	0	0	0	1	0
	2	73	3	0	0	0	0	0	0	0	0	1	1	1	0	0	0	2	0
	1	65	3	0	0	0	0	0	1	0	1	1	1	1	0	0	0	2	0
	1	66	3	0	0	0	0	0	0	0	0	1	1	1	0	0	0	2	0
	1	76	3	0	0	0	0	0	1	0	1	1	1	1	0	0	0	2	0
	2	71	3	0	0	0	0	0	0	0	0	1	1	1	0	0	0	2	0
	2	68	3	0	0	0	0	0	0	0	0	1	1	1	0	0	0	2	0
	2	53	3	0	1	0	0	0	0	0	0	1	2	1	0	0	0	1	0
	2	65	3	0	0	0	0	0	0	0	0	1	1	1	0	0	0	2	0
	2	73	3	0	0	0	0	0	1	0	1	1	2	1	0	0	0	2	0
	2	63	3	0	0	0	0	0	0	0	0	1	1	1	0	0	0	1	0
	2	78	3	0	0	0	0	0	0	0	0	1	1	1	0	0	0	2	0
	1	49	3	0	0	0	0	0	0	0	0	1	1	1	0	0	0	1	0
	2	69	3	0	0	0	0	0	0	0	0	1	2	1	0	0	0	2	0
	1	52	3	0	0	0	0	0	1	0	1	1	1	1	0	0	0	1	0
	1	71	3	0	0	0	0	1	0	0	1	1	1	1	0	0	0	2	0
	2	65	3	0	0	0	0	0	1	0	1	1	1	1	0	0	0	2	0
	1	66	3	0	0	0	0	1	0	1	1	1	1	1	0	0	0	2	0
	1	72	3	0	0	0	0	0	0	0	0	1	1	1	0	0	0	2	0
	2	68	3	0	0	0	0	0	0	0	0	1	1	1	0	0	0	2	0
	2	69	3	0	1	0	0	0	0	0	0	1	1	1	0	0	0	2	0
	2	45	3	0	0	0	0	0	1	0	1	1	1	1	0	0	0	1	1
	1	35	3	0	0	0	0	0	0	0	0	1	1	1	0	0	0	1	1
	2	51	3	0	0	0	0	0	1	0	1	1	1	1	0	0	0	1	0
	1	54	3	0	0	0	0	0	1	0	1	1	1	1	0	0	0	1	0
	2	70	3	0	0	0	0	0	0	0	0	1	1	1	0	0	0	2	1
	1	70	3	0	0	0	0	0	0	0	0	1	1	1	0	0	0	2	0
	2	66	3	0	0	0	0	0	1	0	1	1	1	1	0	0	0	2	0
	2	51	3	0	0	0	0	0	0	0	0	1	2	1	0	0	0	1	0
	2	69	3	0	0	0	0	0	0	0	0	1	1	1	0	0	0	2	0
	1	66	3	0	0	0	0	0	1	0	1	1	1	1	0	0	0	2	0
	2	72	3	0	0	0	0	0	1	0	1	1	1	1	0	0	0	2	0
	2	78	3	0	0	0	0	0	1	0	1	1	1	1	0	0	0	2	0
	1	53	3	0	0	0	0	0	0	0	0	1	1	1	0	0	0	1	0
	2	66	3	0	0	0	0	0	0	0	0	1	1	1	0	0	0	2	0
	2	51	3	0	0	0	0	0	0	0	0	1	1	1	0	0	0	1	0
	2	55	3	0	0	0	0	0	1	0	1	1	1	1	0	0	0	1	0
	2	46	3	0	0	0	0	0	0	0	0	1	1	1	0	0	0	1	1
	1	53	3	0	0	0	0	0	0	0	0	1	1	1	0	0	0	1	1
	1	52	3	0	0	0	0	0	1	0	1	1	1	1	0	0	0	1	0
	1	59	3	0	1	0	0	0	1	0	1	1	2	1	0	0	0	1	0
	2	39	3	0	0	0	0	0	1	0	1	1	1	1	0	0	0	1	0
	1	52	3	0	0	0	0	1	0	1	1	1	1	1	0	0	0	1	0
	1	71	3	0	0	0	0	0	0	0	0	1	1	1	0	0	0	2	0
	1	77	3	0	1	0	0	0	0	0	0	1	2	1	0	0	0	2	0
	1	55	3	0	0	0	0	0	0	0	0	1	1	1	0	0	0	1	0
	2	61	3	0	0	0	0	1	0	0	1	1	1	1	0	0	0	1	0
	2	66	3	0	0	0	0	0	0	0	0	1	1	1	0	0	0	2	0
	2	79	3	0	0	0	0	0	0	0	0	1	1	1	0	0	0	2	0
	2	64	3	0	0	0	0	0	0	0	0	1	1	1	0	0	0	1	0
	1	76	3	0	1	0	0	0	0	0	0	1	1	1	0	0	0	2	0
	1	49	3	0	0	0	0	0	0	0	0	1	1	1	0	0	0	1	0
	2	53	3	0	1	0	0	0	0	0	0	1	1	1	0	0	0	1	0
	2	51	3	0	0	0	0	0	1	0	1	1	1	1	0	0	0	1	0
	1	63	3	0	0	0	0	0	0	0	0	1	1	1	0	0	0	1	1
	1	58	3	0	1	0	0	0	1	0	1	1	1	1	0	0	0	1	0
	2	73	3	0	0	0	0	0	0	0	0	1	1	1	0	0	0	2	0
	2	68	3	0	0	1	0	0	0	0	0	1	1	1	0	0	0	2	0
	2	47	3	0	0	1	1	0	1	0	1	1	1	1	0	0	0	1	1
	1	52	3	0	0	1	0	0	0	0	0	1	1	1	0	0	0	1	1
	2	62	3	0	0	1	1	0	0	0	1	1	1	1	0	0	0	1	0
	2	60	3	0	0	1	0	0	0	0	0	1	1	1	0	0	0	1	0
	1	45	3	0	0	1	0	0	1	0	1	1	1	1	0	0	0	1	0
	1	55	3	0	0	1	0	0	1	0	1	1	1	1	0	0	0	1	0
	1	63	3	0	0	1	0	0	1	0	1	1	1	1	0	0	0	1	0
	1	54	3	0	0	1	0	0	1	1	1	1	1	1	0	0	0	1	0
	2	76	3	0	0	1	0	0	0	0	0	1	1	1	0	0	0	2	0
	2	79	3	1	0	1	0	0	0	0	0	1	1	1	0	0	0	2	0
	2	70	3	0	0	1	0	0	1	0	1	1	2	1	0	0	0	2	0
	1	49	3	0	0	1	0	0	0	0	0	1	1	1	0	0	0	1	0
	2	63	3	0	0	1	0	0	1	0	1	1	1	1	0	0	0	1	0
	1	54	3	0	0	1	0	0	0	0	0	1	1	1	0	0	0	1	1
	1	60	3	0	0	1	0	0	1	0	1	1	1	1	0	0	0	1	0
	1	76	3	1	0	1	0	0	1	0	1	1	1	1	0	0	0	2	0
	1	54	3	0	0	1	0	0	1	0	1	1	1	1	0	0	0	1	0
	1	59	3	0	0	1	0	0	1	0	1	1	1	1	0	0	0	1	0
	1	70	3	0	0	1	0	0	1	0	1	1	2	1	0	0	0	2	0
	1	68	3	0	0	1	0	0	1	0	1	1	1	1	0	0	0	2	0
	2	54	3	0	0	1	0	0	1	0	1	1	1	1	0	0	0	1	0
	1	54	3	0	0	1	0	0	0	0	0	1	1	1	0	0	0	1	1
	1	75	3	0	0	1	0	0	1	0	1	1	2	1	0	0	0	2	0
	1	61	3	0	0	1	0	0	1	0	1	1	1	1	0	0	0	1	0
	2	74	3	0	0	1	0	0	1	0	1	1	1	1	0	0	0	2	0
	2	77	3	0	0	1	0	0	0	0	0	1	1	1	0	0	0	2	0
	2	71	3	0	0	1	0	0	0	0	0	1	1	1	0	0	0	2	0
	2	81	3	0	0	1	0	0	1	0	1	1	1	1	0	0	0	2	0
	2	25	3	0	0	1	0	0	0	0	0	1	1	1	0	0	0	1	0
	2	60	3	0	0	1	0	0	1	0	1	1	1	1	0	0	0	1	0
	2	74	3	0	0	1	1	0	1	0	1	1	1	1	0	0	0	2	0
	2	63	3	0	0	1	0	0	0	0	0	1	1	1	0	0	0	1	0
	1	71	3	0	0	1	0	0	0	0	0	1	1	1	0	0	0	2	0
	2	59	3	0	0	1	1	0	1	0	1	1	1	1	0	0	0	1	0
	1	74	3	0	0	1	0	0	1	0	1	1	1	1	0	0	0	2	0
	1	76	3	0	1	1	0	0	1	0	1	1	3	1	0	0	0	2	0
	2	74	3	0	0	1	1	0	1	0	1	1	1	1	0	0	0	2	0
	2	68	3	0	0	1	0	0	0	0	0	1	1	1	0	0	0	2	1
	2	54	3	0	0	1	0	0	0	0	0	1	1	1	0	0	0	1	1
	1	78	3	0	0	1	0	0	1	0	1	1	1	1	0	0	0	2	0
	1	80	3	0	0	1	0	0	1	0	1	1	1	1	0	0	0	2	0
	2	60	3	0	0	1	1	0	0	0	1	1	1	1	0	0	0	1	0
	2	64	3	0	0	1	1	0	1	0	1	1	1	1	0	0	0	1	0
	1	63	3	0	0	1	0	0	0	0	0	1	2	1	0	0	0	1	0
	2	54	3	0	0	1	1	0	0	0	1	1	1	1	0	0	0	1	0
	1	61	3	1	0	1	1	0	0	0	1	1	1	1	0	0	0	1	0
	1	66	3	0	0	1	0	0	1	0	1	1	1	1	0	0	0	2	0
	1	40	3	0	0	1	0	0	1	0	1	1	1	1	0	0	0	1	1
	2	58	3	0	0	1	1	0	1	0	1	1	1	1	0	0	0	1	0
	2	70	3	0	1	1	0	0	0	0	0	1	1	1	0	0	0	2	0
	2	74	3	0	0	1	0	0	0	1	1	1	1	1	0	0	0	2	0
	2	39	3	0	0	1	1	0	1	0	1	1	1	1	0	0	0	1	1
	2	66	3	0	0	1	0	0	1	0	1	1	2	1	0	0	0	2	0
	1	75	3	0	0	1	0	0	1	0	1	1	1	1	0	0	0	2	0
	2	57	3	0	0	1	0	0	0	0	0	1	1	1	0	0	0	1	1
	2	66	3	0	0	1	0	0	0	0	0	1	1	1	0	0	0	2	0
	2	70	3	0	0	1	1	0	1	0	1	1	1	1	0	0	0	2	0
	2	78	3	0	0	1	0	1	0	1	1	1	1	1	0	0	0	2	0
	2	55	3	0	0	1	0	0	0	0	0	1	1	1	0	0	0	1	0
	2	76	3	0	1	1	0	0	1	0	1	1	1	1	0	0	0	2	0
	1	62	3	0	0	1	1	0	1	0	1	1	1	1	0	0	0	1	0
	1	58	3	0	0	1	1	0	1	0	1	1	1	1	0	0	0	1	0
	1	73	3	0	0	1	0	0	0	0	0	1	2	1	0	0	0	2	0
	2	75	3	0	1	1	0	0	0	0	0	1	1	1	0	0	0	2	0
	1	73	3	0	1	1	0	0	0	0	0	1	1	1	0	0	0	2	0
	1	52	3	0	0	1	0	0	1	0	1	1	1	1	0	0	0	1	0
	2	74	3	0	1	1	1	0	1	0	1	1	1	1	0	0	0	2	0
	2	78	3	0	0	1	1	0	1	0	1	1	2	1	0	0	0	2	0
	1	73	3	0	0	1	0	0	1	0	1	1	1	1	0	0	0	2	0
	2	79	3	0	0	1	0	0	1	0	1	1	1	1	0	0	0	2	0
	2	55	3	0	0	1	1	0	1	0	1	1	1	1	0	0	0	1	1
	2	74	3	0	1	1	1	0	0	0	1	1	1	1	0	0	0	2	0
	1	60	3	0	0	1	0	0	0	0	0	1	1	1	0	0	0	1	0
	1	67	3	0	0	1	1	0	1	0	1	1	1	1	0	0	0	2	0
	1	67	3	0	0	1	0	0	0	0	0	1	1	1	0	0	1	2	0
	2	76	3	0	0	1	1	0	1	0	1	1	1	1	0	0	0	2	0
	1	73	3	0	0	1	1	0	0	0	1	1	1	1	0	0	0	2	0
	2	74	3	0	0	1	1	1	0	0	1	1	1	1	0	0	0	2	0
	2	69	3	0	0	1	1	0	1	0	1	1	1	1	0	0	0	2	0
	1	64	3	0	0	1	1	0	0	0	1	1	1	1	0	0	0	1	0
	1	61	3	0	0	1	1	0	0	0	1	1	1	1	0	0	0	1	0
	1	65	3	0	0	1	0	0	0	0	0	1	1	1	0	0	0	2	0
	1	80	3	0	0	1	0	0	1	0	1	1	1	1	0	0	0	2	0
	2	76	3	0	0	1	0	0	0	0	0	1	1	1	0	0	0	2	0
	1	64	3	0	0	1	1	0	0	0	1	1	1	1	0	0	0	1	0
	2	76	3	0	0	1	1	0	1	0	1	1	1	1	0	0	0	2	0
	2	93	3	0	0	1	1	0	0	0	1	1	1	1	0	0	0	2	0
	2	64	3	0	0	1	0	0	0	0	0	1	1	1	0	0	0	1	0
	2	53	3	0	0	1	1	1	0	0	1	1	1	1	0	0	0	1	0
	1	84	3	0	0	1	0	0	0	0	0	1	1	1	0	0	0	2	0
	1	62	3	0	0	1	1	0	1	0	1	1	1	1	0	0	0	1	0
	2	67	3	0	1	1	1	0	0	0	1	1	1	1	0	0	0	2	0
	1	59	3	0	0	1	1	0	0	0	1	1	1	1	0	0	0	1	0
	1	53	3	0	0	1	1	1	0	0	1	1	1	1	0	0	0	1	1
	1	75	3	0	0	1	0	0	1	0	1	1	2	1	0	0	0	2	0
	2	80	3	0	1	1	0	0	0	0	0	1	1	1	0	0	0	2	0
	2	76	3	0	0	1	0	0	0	0	0	1	1	1	0	0	0	2	0
	1	60	3	0	0	1	1	0	1	0	1	1	1	1	0	0	1	1	1
	1	54	3	0	0	1	1	0	1	0	1	1	1	1	0	0	0	1	1
	1	69	3	0	0	1	0	0	1	0	1	1	1	1	0	0	0	2	0
	1	59	3	0	0	1	1	0	1	0	1	1	1	1	0	0	0	1	0
	2	67	3	0	1	1	1	0	0	0	1	1	1	1	0	0	0	2	0
	2	52	3	0	0	1	1	0	1	0	1	1	1	1	0	0	0	1	1
	2	75	3	0	0	1	1	0	0	0	1	1	1	1	0	0	0	2	0
	2	53	3	0	0	1	1	0	1	0	1	1	1	1	0	0	0	1	0
	1	52	3	0	0	1	1	0	0	0	1	1	1	1	0	0	0	1	0
	1	54	3	0	0	1	1	0	1	0	1	1	2	1	0	0	0	1	0
	1	54	3	0	0	1	0	1	0	1	1	1	1	1	0	0	0	1	0
	2	62	3	0	0	1	1	0	0	0	1	1	1	1	0	0	0	1	0
	2	73	3	0	0	1	0	0	0	0	0	1	1	1	0	0	0	2	0
	1	47	3	0	0	1	1	1	1	0	1	1	1	1	0	0	0	1	0
	2	51	3	0	1	1	1	0	0	0	1	1	1	1	0	0	0	1	0
	2	72	3	0	0	1	1	0	1	0	1	1	1	1	0	0	0	2	0
	2	70	3	0	0	1	1	1	0	1	1	1	1	1	0	0	0	2	0
	1	60	3	0	0	1	1	0	1	0	1	1	1	1	0	0	0	1	0
	2	58	3	0	0	1	0	0	0	0	0	1	1	1	0	0	0	1	0
	2	56	3	0	0	1	0	1	0	1	1	1	1	1	0	0	0	1	0
	1	32	3	0	1	1	0	0	1	0	1	1	1	1	0	0	0	1	0
	2	70	3	0	0	1	0	0	0	1	1	1	1	1	0	0	0	2	0
	2	52	3	0	0	1	0	0	1	0	1	1	1	1	0	0	0	1	0
	2	79	3	0	1	1	0	1	0	1	1	1	1	1	0	0	0	2	0
	2	68	3	0	0	1	1	0	0	0	1	1	1	1	0	0	0	2	0
	1	64	3	0	0	1	1	0	0	0	1	1	1	1	0	0	0	1	0
	2	36	3	0	0	1	1	0	1	0	1	1	1	1	0	0	0	1	0
	1	58	3	0	0	1	1	0	0	0	1	1	1	1	0	0	0	1	0
	2	50	3	0	0	1	1	0	1	0	1	1	1	1	0	0	0	1	1
	2	75	3	1	0	1	1	0	0	0	1	1	1	1	0	0	0	2	0
	1	76	3	0	0	1	0	0	0	0	0	1	1	1	0	0	0	2	0
	1	54	3	0	0	1	1	0	0	0	1	1	1	1	0	0	0	1	1
	2	40	3	0	1	1	1	1	0	1	1	1	2	1	0	0	0	1	1
	1	77	3	0	0	1	0	0	1	0	1	1	1	1	0	0	0	2	0
	1	57	3	0	0	1	1	0	0	0	1	1	1	1	0	0	0	1	0
	2	59	3	0	0	1	0	0	1	0	1	1	1	1	0	0	0	1	0
	2	63	3	0	0	1	0	0	0	0	0	1	1	1	0	0	0	1	0
	1	79	3	0	0	1	0	0	1	0	1	1	1	1	0	0	0	2	0
	1	72	3	0	1	1	1	1	0	1	1	1	1	1	0	0	0	2	0
	2	54	3	0	1	1	0	0	1	0	1	1	2	1	0	0	0	1	0
	1	50	3	0	0	1	1	0	1	0	1	1	1	1	0	0	0	1	0
	1	51	1	0	0	0	0	0	0	1	1	2	1	1	0	0	1	1	1
	1	68	1	0	0	0	0	0	0	0	0	1	1	1	0	0	0	2	0
	1	83	1	0	0	0	0	0	0	0	0	1	1	1	0	0	0	2	0
	2	70	1	0	0	0	0	0	1	0	1	1	1	1	0	0	0	2	0
	2	74	1	0	0	0	0	0	1	0	1	1	1	1	0	0	0	2	0
	1	62	1	0	0	0	0	1	0	0	1	1	1	1	0	0	1	1	0
	1	71	1	0	0	0	0	0	1	0	1	1	1	1	0	0	0	2	0
	2	79	1	1	0	0	0	0	0	0	0	1	1	1	0	0	0	2	0
	2	76	1	0	0	0	1	0	1	0	1	1	1	1	0	0	0	2	0
	1	73	1	1	0	1	0	0	0	0	0	1	1	1	0	0	0	2	0
	1	73	1	0	0	1	1	0	1	0	1	1	1	1	0	0	0	2	0
	2	78	1	0	0	1	0	0	0	0	0	1	1	1	0	0	0	2	0
	2	58	1	0	0	1	0	0	0	0	0	1	1	1	0	0	0	1	1
	2	74	1	0	0	1	0	0	1	0	1	1	1	1	0	0	0	2	0
	1	61	1	0	0	1	0	0	0	0	0	1	1	1	0	0	0	1	0
	2	76	1	0	0	1	0	0	0	0	0	1	1	1	0	0	0	2	0
	2	52	1	0	0	1	0	0	0	1	1	1	1	1	0	0	0	1	0
	2	65	1	0	0	1	0	0	1	0	1	1	1	1	0	0	0	2	0
	2	78	1	0	0	1	0	0	0	0	0	1	2	1	0	0	0	2	0
	1	78	1	0	0	1	1	0	1	0	1	1	1	1	0	0	0	2	0
	1	64	2	0	0	1	0	0	0	0	0	1	1	1	0	0	0	1	1
	2	78	2	0	0	1	0	0	0	0	0	1	1	1	0	0	0	2	0
	1	70	3	0	0	0	0	0	0	0	0	1	2	1	0	0	0	2	0
	1	61	3	0	0	1	0	0	0	0	0	1	1	1	0	0	0	1	0
	2	66	2	0	0	1	0	0	0	0	0	2	1	1	0	0	0	2	0
	1	53	1	0	0	0	0	0	0	0	0	1	1	1	0	0	0	1	0
	1	66	1	0	0	0	0	0	0	0	0	1	1	1	0	0	0	2	0
	1	65	1	0	0	0	0	0	0	0	0	1	1	1	0	0	0	2	0
	1	78	1	0	0	0	0	0	0	0	0	1	1	1	0	0	0	2	0
	1	61	1	0	0	0	0	0	0	0	0	1	2	1	0	0	0	1	0
	2	74	1	0	0	0	0	1	0	1	1	1	1	1	0	0	0	2	0
	1	64	1	0	0	0	0	0	1	0	1	1	1	1	0	0	0	1	0
	2	72	1	0	0	0	0	0	0	0	0	1	1	1	0	0	0	2	0
	2	48	1	0	0	0	0	0	0	0	0	1	1	1	0	0	0	1	1
	2	55	1	0	0	0	0	0	0	1	1	1	1	1	0	0	0	1	1
	1	62	1	0	0	1	0	0	0	0	0	1	1	1	0	0	0	1	0
	2	63	1	0	0	1	0	0	0	0	0	1	1	1	0	0	0	1	0
	2	72	1	0	0	1	1	0	1	0	1	1	2	1	0	0	0	2	0
	1	64	1	0	0	1	0	0	1	0	1	1	1	1	0	0	0	1	0
	2	70	1	0	0	1	0	0	0	0	0	1	1	1	0	0	0	2	0
	1	83	1	0	0	1	0	0	1	0	1	1	2	1	0	0	0	2	0
	2	61	1	0	0	1	1	0	0	0	1	1	1	1	0	0	0	1	0
	1	78	1	0	0	1	1	0	1	0	1	1	1	1	0	0	0	2	0
	2	65	1	0	0	1	1	0	0	0	1	1	1	1	0	0	0	2	1
	2	66	1	0	0	1	0	1	0	1	1	1	1	1	0	0	0	2	0
	2	69	1	1	0	1	0	0	0	0	0	1	1	1	0	0	0	2	0
	2	65	1	0	0	1	0	0	0	0	0	1	1	1	0	0	0	2	0
	1	68	2	0	0	0	0	0	1	0	1	1	1	1	0	0	0	2	0
	1	53	2	0	0	0	1	0	1	0	1	1	1	1	0	0	1	1	0
	2	52	2	0	0	1	1	0	0	0	1	1	1	1	0	0	0	1	0
	2	71	2	0	0	1	0	0	1	1	1	1	1	1	0	0	0	2	0
	2	58	2	0	0	1	1	0	0	0	1	1	1	1	0	0	0	1	1
	2	67	2	0	0	1	0	0	0	0	0	1	1	1	0	0	0	2	0
	2	78	3	0	0	0	0	0	1	0	1	1	1	1	0	0	0	2	0
	1	71	3	0	0	0	0	0	0	0	0	1	1	1	0	0	0	2	0
	2	56	3	0	0	0	0	0	0	0	0	1	1	1	0	0	0	1	0
	2	67	3	0	0	1	0	0	1	0	1	1	1	1	0	0	0	2	0
	1	62	3	0	1	1	1	1	0	1	1	1	2	1	0	0	0	1	0
	1	49	3	0	0	1	0	0	0	0	0	1	2	1	0	0	0	1	0
	2	74	3	0	0	1	1	0	1	0	1	1	1	1	0	0	0	2	0
	1	63	3	0	0	1	0	0	0	0	0	1	1	1	0	0	0	1	0
	2	71	3	0	0	1	0	0	0	0	0	1	1	1	0	0	0	2	0
	2	66	3	0	0	1	1	0	1	0	1	1	1	1	0	0	0	2	0
	1	64	3	0	0	1	0	0	1	0	1	1	1	1	0	0	0	1	0
	1	78	3	0	0	1	0	0	0	0	0	1	2	1	0	0	0	2	0
	1	47	3	0	0	1	0	0	0	0	0	1	1	1	0	0	0	1	1
	2	77	3	1	0	1	1	0	1	0	1	1	2	1	0	0	0	2	0
	1	60	3	0	0	1	0	0	0	0	0	1	1	1	0	0	0	1	0
	1	79	1	0	0	1	0	0	1	0	1	2	1	1	0	0	0	2	0
	1	82	1	0	1	1	0	0	0	0	0	2	1	1	0	0	0	2	0
	2	73	1	0	0	1	0	0	1	0	1	2	1	1	0	0	0	2	0
	2	70	1	0	0	0	0	0	0	0	0	1	1	1	0	0	0	2	0
	1	74	1	0	0	0	0	0	1	0	1	1	1	1	0	0	0	2	0
	1	84	1	0	0	0	0	0	1	0	1	1	1	1	0	0	0	2	0
	2	78	1	0	0	0	0	0	0	0	0	1	1	1	0	0	0	2	0
	2	76	1	0	0	0	0	0	0	0	0	1	1	1	0	0	0	2	0
	2	65	1	0	0	0	0	0	0	0	0	1	1	1	0	0	0	2	0
	2	60	1	0	0	0	0	0	0	0	0	1	1	1	0	0	0	1	0
	2	82	1	0	0	0	0	0	0	0	0	1	1	1	0	0	0	2	0
	2	71	1	1	0	0	0	0	0	0	0	1	1	1	0	0	0	2	0
	1	47	1	0	0	0	1	0	1	0	1	1	1	1	0	0	0	1	1
	1	67	1	0	0	0	0	0	0	0	0	1	1	1	0	0	0	2	0
	2	86	1	0	0	1	0	0	1	0	1	1	1	1	0	0	0	2	0
	2	80	1	0	0	1	0	0	0	0	0	1	1	1	0	0	0	2	0
	1	67	1	0	0	1	0	0	1	0	1	1	2	1	0	0	0	2	0
	1	68	1	0	0	1	0	0	1	0	1	1	1	1	0	0	0	2	0
	2	66	1	0	0	1	0	0	0	0	0	1	1	1	0	0	0	2	1
	2	69	1	0	0	1	1	0	0	0	1	1	1	1	0	0	0	2	0
	1	76	1	0	0	1	0	0	1	0	1	1	1	1	0	0	0	2	0
	1	59	1	0	0	1	0	0	0	0	0	1	1	1	0	0	0	1	0
	1	74	1	0	0	1	0	0	0	0	0	1	1	1	0	0	1	2	0
	1	61	1	0	0	1	0	0	0	0	0	1	1	1	0	0	0	1	0
	2	60	1	0	0	1	0	0	1	0	1	1	1	1	0	0	0	1	0
	2	67	1	0	0	1	0	0	0	0	0	1	1	1	0	0	0	2	0
	2	68	1	0	0	1	0	0	0	0	0	1	1	1	0	0	0	2	0
	2	68	1	0	0	1	1	0	1	0	1	1	1	1	0	0	0	2	0
	1	71	2	0	0	1	0	0	1	0	1	1	1	1	0	0	0	2	0
	2	59	2	0	0	1	0	0	0	0	0	1	1	1	0	0	0	1	0
	1	51	2	0	0	1	0	0	0	0	0	1	1	1	0	0	0	1	0
	2	49	3	0	0	0	0	1	0	1	1	1	2	1	0	0	0	1	0
	2	64	3	0	1	0	0	0	0	0	0	1	1	1	0	0	0	1	0
	2	68	3	0	0	0	0	0	0	0	0	1	1	1	0	0	0	2	0
	2	75	3	0	0	1	0	0	0	0	0	1	1	1	0	0	0	2	0
	1	74	3	0	0	1	0	0	1	0	1	1	1	1	0	0	0	2	0
	2	61	3	0	0	1	0	0	0	0	0	1	1	1	0	0	0	1	0
	1	73	3	0	0	1	0	0	1	0	1	1	1	1	0	0	0	2	0
	2	77	2	0	0	0	0	0	0	0	0	2	1	2	0	0	0	2	0
	2	76	3	1	0	1	0	0	1	0	1	2	2	2	0	0	0	2	0
	2	80	1	0	0	0	0	0	0	0	0	1	1	2	0	0	0	2	0
	2	54	1	0	1	0	0	1	0	1	1	1	2	2	0	0	0	1	0
	2	73	1	0	0	0	0	0	0	0	0	1	1	2	0	0	0	2	0
	1	53	1	0	0	0	0	0	0	0	0	1	1	2	0	0	0	1	1
	2	91	1	0	0	0	0	0	0	0	0	1	2	2	0	0	0	2	0
	2	82	1	0	1	0	0	0	0	0	0	1	1	2	0	0	0	2	0
	1	84	1	0	0	0	0	0	1	0	1	1	1	2	0	0	0	2	0
	2	77	1	1	0	0	0	0	1	0	1	1	1	2	0	0	0	2	0
	2	73	1	1	0	0	0	0	0	0	0	1	1	2	0	0	0	2	0
	2	75	1	1	0	0	0	0	0	0	0	1	1	2	0	0	0	2	0
	1	45	1	0	0	0	0	0	0	0	0	1	1	2	0	0	0	1	1
	2	54	1	0	0	0	0	0	1	0	1	1	1	2	0	0	0	1	1
	2	79	1	0	0	0	0	0	1	0	1	1	2	2	0	0	0	2	0
	1	78	1	0	0	0	1	0	0	0	1	1	2	2	0	0	0	2	0
	2	76	1	0	0	0	0	0	0	0	0	1	1	2	0	0	0	2	0
	2	77	1	0	0	0	1	0	1	0	1	1	1	2	0	0	0	2	0
	2	70	1	0	0	1	0	0	0	0	0	1	1	2	0	0	0	2	0
	2	74	1	0	0	1	0	0	0	0	0	1	1	2	0	0	0	2	0
	1	72	1	0	0	1	0	1	0	0	1	1	1	2	0	0	0	2	0
	1	50	1	0	0	1	0	0	1	1	1	1	1	2	0	0	0	1	1
	2	76	1	0	0	1	1	0	1	0	1	1	1	2	0	0	0	2	0
	1	66	1	1	0	1	0	0	1	0	1	1	1	2	0	0	0	2	0
	1	74	1	0	0	1	0	0	0	0	0	1	1	2	0	0	0	2	0
	1	69	1	0	0	1	0	0	0	1	1	1	1	2	0	0	0	2	0
	2	65	1	0	0	1	0	0	0	0	0	1	1	2	0	0	0	2	0
	1	63	1	0	0	1	1	0	0	0	1	1	1	2	0	0	0	1	0
	1	57	1	0	0	1	0	0	0	0	0	1	1	2	0	0	1	1	0
	2	76	1	0	0	1	0	0	0	0	0	1	1	2	0	0	0	2	0
	1	77	1	1	0	1	0	0	1	0	1	1	1	2	0	0	0	2	0
	2	66	2	0	0	0	0	0	1	0	1	1	1	2	0	0	0	2	0
	1	79	2	1	0	0	0	0	0	0	0	1	1	2	0	0	0	2	0
	1	69	2	0	0	1	0	0	0	0	0	1	1	2	0	0	0	2	0
	1	68	2	0	0	1	0	0	1	0	1	1	1	2	0	0	0	2	0
	2	47	2	0	0	1	1	0	1	0	1	1	1	2	0	0	0	1	1
	2	70	2	0	0	1	0	0	1	0	1	1	1	2	0	0	0	2	0
	2	65	3	0	0	0	1	0	1	0	1	1	1	2	0	0	0	2	0
	2	54	3	0	0	0	0	0	0	0	0	1	1	2	0	0	0	1	0
	1	82	3	0	0	0	0	0	1	0	1	1	2	2	0	0	0	2	0
	2	76	3	0	0	0	1	0	1	0	1	1	1	2	0	0	0	2	0
	2	82	3	0	0	1	0	0	1	0	1	1	1	2	0	0	0	2	0
	2	60	3	0	0	1	1	0	1	0	1	1	1	2	0	0	0	1	0
	1	70	3	0	0	1	0	0	0	0	0	1	1	2	0	0	0	2	0
	2	71	3	0	0	1	0	0	0	0	0	1	1	2	0	0	0	2	0
	1	79	3	0	0	1	0	0	1	0	1	1	1	2	0	0	0	2	0
	2	70	1	0	0	0	0	0	1	0	1	2	1	2	0	0	0	2	0
	1	86	1	1	0	0	0	0	1	0	1	2	1	2	0	0	0	2	0
	1	53	2	0	1	1	1	0	1	0	1	2	1	2	0	0	1	1	0
	1	59	1	0	0	0	0	0	0	0	0	1	1	2	0	0	0	1	0
	1	70	1	0	0	0	0	0	0	0	0	1	1	2	0	0	0	2	0
	1	75	1	0	0	0	0	0	1	0	1	1	1	2	0	0	0	2	0
	1	76	1	1	0	0	0	0	0	0	0	1	1	2	0	0	0	2	0
	1	50	1	0	0	0	0	0	1	0	1	1	1	2	0	0	1	1	0
	2	79	1	0	0	0	0	1	0	0	1	1	1	2	0	0	0	2	0
	1	70	1	0	0	1	0	0	0	0	0	1	1	2	0	0	0	2	0
	1	48	1	0	0	1	1	0	1	0	1	1	1	2	0	0	1	1	0
	2	66	1	0	0	1	0	0	0	0	0	1	1	2	0	0	0	2	0
	1	70	1	0	0	1	0	0	0	0	0	1	1	2	0	0	0	2	0
	2	76	1	0	0	1	1	0	1	0	1	1	1	2	0	0	0	2	0
	2	66	1	0	0	1	1	0	1	0	1	1	1	2	0	0	0	2	1
	1	73	1	0	0	1	0	0	1	0	1	1	1	2	0	0	0	2	0
	2	66	1	0	0	1	0	0	1	0	1	1	1	2	0	0	0	2	0
	2	76	1	0	0	1	0	0	0	0	0	1	1	2	0	0	0	2	0
	1	71	1	0	0	1	0	0	0	0	0	1	1	2	0	0	0	2	0
	1	78	1	0	0	1	0	0	0	0	0	1	1	2	0	0	0	2	0
	2	67	1	0	0	1	0	0	0	0	0	1	1	2	0	0	0	2	0
	2	61	1	0	0	1	0	0	1	0	1	1	1	2	0	0	0	1	0
	2	61	1	0	0	1	1	0	1	0	1	1	1	2	0	0	0	1	0
	1	68	2	0	0	1	1	0	1	0	1	1	1	2	0	0	0	2	0
	1	80	2	0	0	1	0	0	0	0	0	1	1	2	0	0	0	2	0
	2	64	3	0	0	0	0	0	0	0	0	1	1	2	0	0	0	1	0
	1	67	3	0	0	0	1	0	1	0	1	1	1	2	0	0	0	2	0
	1	68	3	0	0	1	1	0	1	0	1	1	1	2	0	0	0	2	0
	1	62	3	0	0	1	0	0	0	0	0	1	2	2	0	0	0	1	0
	2	79	3	0	0	1	0	0	1	0	1	1	1	2	0	0	0	2	0
	1	71	3	0	0	1	0	0	0	0	0	1	1	2	0	0	1	2	0
	1	58	3	0	1	1	1	1	0	0	1	1	1	2	0	0	0	1	0
	2	64	3	0	1	1	0	0	1	0	1	1	2	2	0	0	0	1	0
	1	61	3	0	0	1	0	1	1	0	1	1	1	2	0	0	0	1	0
	2	67	1	0	0	1	0	0	1	0	1	2	1	2	0	0	0	2	0
	2	43	1	0	0	1	0	0	0	0	0	2	2	2	0	0	0	1	0
	2	55	1	0	0	0	0	0	0	0	0	1	1	2	0	0	0	1	1
	2	61	1	0	0	0	0	0	0	0	0	1	1	2	0	0	0	1	1
	1	64	1	0	0	0	0	0	0	0	0	1	2	2	0	0	1	1	0
	2	68	1	0	0	0	0	0	0	0	0	1	1	2	0	0	0	2	0
	2	76	1	0	0	0	0	0	0	0	0	1	1	2	0	0	0	2	0
	1	63	1	0	0	0	0	0	0	0	0	1	1	2	0	0	0	1	0
	1	71	1	0	0	0	0	0	0	0	0	1	1	2	0	0	0	2	0
	2	55	1	0	0	0	0	0	0	0	0	1	1	2	0	0	0	1	0
	1	92	1	0	0	0	0	0	0	0	0	1	1	2	0	0	1	2	0
	2	79	1	1	0	0	0	0	0	0	0	1	1	2	0	0	0	2	0
	1	81	1	0	0	1	0	0	1	0	1	1	1	2	0	0	0	2	0
	2	49	1	0	0	1	0	0	0	0	0	1	1	2	0	0	0	1	1
	2	50	1	0	0	1	0	0	0	0	0	1	1	2	0	0	0	1	1
	2	86	1	0	0	1	0	0	0	0	0	1	1	2	0	0	0	2	0
	2	79	1	0	0	1	0	0	1	0	1	1	1	2	0	0	0	2	1
	2	66	1	0	0	1	0	0	1	0	1	1	1	2	0	0	0	2	0
	2	71	1	0	0	1	0	0	0	0	0	1	2	2	0	0	0	2	0
	1	76	1	0	0	1	0	0	1	0	1	1	1	2	0	0	0	2	0
	2	73	1	0	0	1	0	0	1	0	1	1	1	2	0	0	0	2	0
	2	68	1	0	0	1	0	0	1	0	1	1	1	2	0	0	0	2	0
	1	63	1	0	0	1	0	0	0	0	0	1	1	2	0	0	0	1	0
	1	82	1	0	0	1	0	0	0	0	0	1	1	2	0	0	0	2	0
	2	78	1	0	0	1	0	0	0	0	0	1	1	2	0	0	0	2	0
	2	78	2	0	1	1	0	0	1	0	1	1	1	2	0	0	0	2	0
	2	66	3	0	0	1	0	0	0	0	0	1	1	2	0	0	0	2	0
	1	62	3	0	0	1	0	0	1	0	1	1	1	2	0	0	0	1	0
	1	74	3	0	0	1	0	0	1	0	1	1	1	2	0	0	0	2	0
	2	64	3	0	0	1	0	0	0	0	0	1	1	2	0	0	0	1	0
	2	79	3	1	0	1	0	0	1	0	1	1	1	2	0	0	0	2	0
	2	76	3	1	1	1	1	0	1	0	1	1	2	2	0	0	0	2	0
	2	67	3	0	0	1	0	0	0	0	0	1	1	2	0	0	0	2	0
	2	75	3	0	0	1	0	0	0	0	0	1	1	2	0	0	0	2	0
	2	65	1	0	0	0	0	0	1	0	1	2	1	2	0	0	0	2	0
	1	70	1	0	0	0	0	1	0	1	1	2	1	2	0	0	0	2	0
	1	79	3	0	0	1	0	0	0	0	0	2	1	2	0	0	0	2	0
	2	62	1	0	0	0	0	0	0	0	0	1	1	2	0	0	0	1	0
	2	49	1	0	0	0	0	0	1	0	1	1	1	2	0	0	0	1	0
	2	70	1	1	0	0	0	0	0	0	0	1	1	2	0	0	0	2	0
	1	71	1	0	0	0	0	0	1	0	1	1	1	2	0	0	0	2	0
	2	66	1	0	0	0	1	0	1	0	1	1	1	2	0	0	0	2	0
	1	69	1	0	0	1	0	0	1	0	1	1	1	2	0	0	0	2	0
	1	87	1	0	0	1	0	0	1	0	1	1	1	2	0	0	0	2	0
	2	71	1	0	0	1	0	0	0	0	0	1	1	2	0	0	0	2	0
	1	68	1	0	0	1	0	0	0	0	0	1	1	2	0	0	0	2	0
	1	72	1	1	0	1	0	0	0	0	0	1	1	2	0	0	0	2	0
	1	55	1	0	0	1	0	0	0	0	0	1	1	2	0	0	0	1	0
	2	82	1	0	0	1	0	0	0	0	0	1	1	2	0	0	0	2	0
	1	60	2	0	1	0	0	0	0	0	0	1	1	2	0	0	1	1	0
	1	67	2	0	1	1	1	0	0	0	1	1	1	2	0	0	0	2	0
	1	50	3	0	0	0	0	0	0	0	0	1	2	2	0	0	0	1	0
	1	51	3	0	0	0	0	0	0	0	0	1	1	2	0	0	0	1	1
	1	58	3	0	0	0	0	0	0	0	0	1	2	2	0	0	0	1	1
	1	69	3	0	0	1	0	0	1	0	1	1	1	2	0	0	0	2	0
	2	55	3	0	0	1	1	0	0	0	1	1	1	2	0	0	0	1	0
	1	63	3	0	0	1	0	0	0	1	1	1	1	2	0	0	0	1	0
	2	66	3	0	0	1	0	0	0	0	0	1	1	2	0	0	0	2	0
	2	76	3	0	0	0	0	0	0	0	0	2	1	2	0	0	0	2	0
	1	46	1	0	0	0	0	0	1	0	1	1	1	2	0	0	0	1	0
	2	73	1	0	0	0	1	0	1	0	1	1	1	2	0	0	0	2	0
	2	78	1	1	0	0	0	0	0	0	0	1	1	2	0	0	0	2	0
	1	83	1	0	1	0	0	0	1	0	1	1	1	2	0	0	0	2	0
	1	68	1	0	0	0	0	0	1	0	1	1	1	2	0	0	0	2	0
	2	61	1	0	0	1	1	0	0	0	1	1	1	2	0	0	0	1	1
	2	77	1	0	0	1	1	0	0	0	1	1	1	2	0	0	0	2	0
	1	54	1	0	0	1	1	0	1	0	1	1	1	2	0	0	0	1	0
	2	66	1	0	0	1	0	0	0	0	0	1	1	2	0	0	0	2	0
	1	55	1	0	0	1	0	0	0	0	0	1	1	2	0	0	0	1	0
	2	64	1	0	1	1	0	1	0	1	1	1	2	2	0	0	0	1	0
	1	69	1	0	0	1	0	0	0	0	0	1	1	2	0	0	0	2	0
	2	68	1	0	1	1	0	1	0	1	1	1	1	2	0	0	0	2	0
	1	70	1	0	1	1	0	0	0	0	0	1	1	2	0	0	0	2	0
	2	75	2	1	0	1	0	0	1	0	1	1	1	2	0	0	0	2	0
	1	72	3	0	0	0	0	0	0	0	0	1	1	2	0	0	0	2	0
	1	56	3	0	0	1	0	0	0	0	0	1	1	2	0	0	0	1	0
	1	48	3	0	0	1	0	0	0	0	0	1	1	2	0	0	0	1	0
	1	85	1	0	0	1	0	0	1	0	1	2	1	2	0	0	0	2	0
	2	49	3	0	0	0	0	0	0	0	0	2	1	2	0	0	0	1	1
	2	63	1	0	1	0	0	0	0	0	0	1	1	2	0	0	0	1	0
	1	52	1	0	0	0	0	0	0	0	0	1	1	2	0	0	1	1	0
	2	68	1	0	0	0	1	0	1	0	1	1	1	2	0	0	0	2	0
	1	68	1	0	0	0	0	0	1	0	1	1	1	2	0	0	0	2	0
	2	75	1	1	0	0	0	0	0	0	0	1	1	2	0	0	0	2	0
	1	68	1	0	0	1	0	0	1	0	1	1	1	2	0	0	0	2	0
	2	79	1	0	0	1	1	0	1	0	1	1	1	2	0	0	0	2	0
	2	62	1	1	0	1	1	0	1	0	1	1	1	2	0	0	1	1	0
	2	85	1	0	1	1	0	1	0	0	1	1	1	2	0	0	0	2	0
	2	53	2	0	0	0	1	0	0	0	1	1	1	2	0	0	0	1	0
	1	73	2	0	0	1	0	0	0	0	0	1	1	2	0	0	0	2	0
	2	63	2	0	0	1	0	0	0	0	0	1	1	2	0	0	0	1	0
	2	84	3	0	0	0	0	0	0	0	0	1	1	2	0	0	0	2	0
	1	63	3	0	0	0	0	0	0	0	0	1	1	2	0	0	0	1	0
	1	29	3	0	0	0	1	0	1	1	1	1	1	2	0	0	0	1	1
	1	82	3	0	0	1	1	0	1	0	1	1	1	2	0	0	0	2	0
	2	55	3	0	0	1	1	1	0	0	1	1	2	2	0	0	0	1	0
	1	49	1	0	0	1	0	0	0	0	0	2	1	2	0	0	0	1	0
	2	45	1	0	0	1	1	0	0	0	1	2	1	2	0	0	0	1	1
	1	61	1	0	0	0	0	0	0	0	0	1	1	2	0	0	0	1	0
	2	75	1	0	0	0	0	0	0	0	0	1	1	2	0	0	0	2	0
	1	81	1	1	0	0	0	0	0	0	0	1	2	2	0	0	0	2	0
	2	61	1	0	0	1	1	0	0	0	1	1	1	2	0	0	0	1	0
	1	51	1	0	0	1	0	0	0	0	0	1	1	2	0	0	0	1	1
	2	63	1	0	0	1	0	0	0	0	0	1	1	2	0	0	0	1	0
	2	77	1	0	0	1	1	1	0	0	1	1	1	2	0	0	0	2	0
	1	79	1	1	0	1	0	0	0	0	0	1	1	2	0	0	0	2	0
	1	71	3	0	0	0	0	0	0	0	0	1	1	2	0	0	0	2	0
	2	79	3	0	0	1	0	0	0	0	0	1	1	2	0	0	0	2	0
	1	66	1	0	0	0	0	0	0	0	0	2	1	2	0	0	0	2	0
	2	86	1	0	0	0	0	0	0	0	0	2	1	2	0	0	0	2	0
	1	52	1	0	0	0	0	0	1	0	1	1	1	2	0	0	0	1	1
	2	81	1	1	0	1	0	0	0	0	0	1	1	2	0	0	0	2	0
	2	81	3	0	1	1	0	0	0	0	0	1	2	2	0	0	0	2	0
	1	36	3	0	0	1	0	0	0	0	0	1	2	2	0	0	0	1	1
	2	42	1	0	0	0	0	0	1	0	1	2	2	2	0	0	0	1	1
	2	77	1	1	0	0	0	0	0	0	0	2	1	2	0	0	0	2	0
	1	76	1	0	1	1	1	0	1	0	1	2	2	2	0	0	0	2	0
	1	79	1	0	0	0	0	0	0	0	0	1	1	2	0	0	0	2	0
	1	55	1	0	0	0	0	0	0	0	0	1	1	2	0	0	0	1	0
	1	79	1	0	0	0	0	0	0	0	0	1	1	2	0	0	0	2	0
	2	76	1	0	0	0	0	0	0	0	0	1	1	2	0	0	0	2	0
	2	71	1	0	0	0	0	0	1	0	1	1	1	2	0	0	0	2	0
	1	59	1	0	0	1	0	0	1	0	1	1	1	2	0	0	0	1	1
	2	68	1	1	0	1	0	0	0	0	0	1	1	2	0	0	0	2	0
	2	66	1	0	0	1	0	0	0	0	0	1	1	2	0	0	0	2	0
	1	34	1	0	0	1	1	0	0	0	1	1	1	2	0	0	0	1	0
	2	74	1	0	0	1	1	0	1	0	1	1	1	2	0	0	0	2	1
	2	64	2	0	0	0	0	0	1	0	1	1	2	2	0	0	0	1	0
	2	78	3	1	0	0	0	0	0	0	0	1	1	2	0	0	0	2	0
	1	88	3	1	0	1	0	0	1	0	1	1	1	2	0	0	0	2	0
	1	80	3	0	1	1	0	0	1	0	1	1	2	2	0	0	0	2	0
	1	75	3	0	0	1	0	0	1	0	1	1	1	2	0	0	0	2	0
	2	75	3	0	1	1	0	0	1	0	1	1	2	2	0	0	0	2	0
	2	82	3	0	1	1	0	0	0	0	0	1	1	2	0	0	0	2	0
	2	75	3	1	0	1	0	0	0	0	0	1	1	2	0	0	0	2	0
	2	77	1	1	1	0	0	0	0	0	0	1	1	2	0	0	0	2	0
	1	61	1	0	0	0	0	0	0	0	0	1	1	2	0	0	0	1	0
	2	73	1	0	0	0	0	0	0	0	0	1	1	2	0	0	0	2	0
	2	82	1	1	0	0	0	0	1	0	1	1	1	2	0	0	0	2	0
	1	48	1	0	0	1	1	1	0	0	1	1	1	2	0	0	0	1	0
	2	61	1	0	0	1	0	0	0	0	0	1	1	2	0	0	0	1	0
	1	63	1	1	1	1	0	0	0	0	0	1	1	2	0	0	0	1	0
	1	80	1	0	1	1	0	0	0	0	0	1	1	2	0	0	0	2	0
	1	41	3	0	0	1	0	0	1	0	1	1	2	2	0	0	1	1	1
	1	61	1	0	0	0	0	0	0	1	1	2	1	2	0	0	0	1	0
	1	73	3	0	1	0	0	0	0	0	0	2	1	2	0	0	0	2	0
	2	80	1	0	1	0	0	0	0	0	0	1	2	2	0	0	0	2	0
	1	76	1	0	0	0	0	0	1	0	1	1	1	2	0	0	0	2	0
	2	77	1	0	0	0	0	0	1	0	1	1	1	2	0	0	0	2	0
	2	67	1	0	0	0	0	0	0	0	0	1	1	2	0	0	0	2	0
	2	79	1	0	1	0	0	0	0	0	0	1	3	2	0	0	0	2	0
	2	80	1	1	1	0	0	0	1	0	1	1	1	2	0	0	0	2	0
	2	80	1	0	0	1	0	0	0	0	0	1	1	2	0	0	0	2	0
	1	73	1	1	0	1	0	0	0	0	0	1	1	2	0	0	0	2	0
	2	81	1	1	0	1	0	0	1	0	1	1	1	2	0	0	0	2	0
	2	74	3	0	1	0	0	0	0	0	0	1	2	2	0	0	0	2	0
	1	60	1	0	0	1	1	0	1	0	1	2	1	2	0	0	0	1	0
	2	54	3	0	1	0	1	1	0	1	1	2	2	2	0	0	0	1	0
	1	45	1	0	0	0	0	0	1	0	1	1	1	2	0	0	0	1	0
	2	92	1	0	1	0	0	0	0	0	0	1	2	2	0	0	0	2	0
	1	60	1	0	0	0	0	0	0	0	0	1	1	2	0	0	0	1	0
	2	48	1	0	0	0	0	0	0	0	0	1	1	2	0	0	0	1	1
	1	80	1	1	1	0	0	0	0	0	0	1	1	2	0	0	0	2	0
	2	92	1	0	1	1	0	0	0	1	1	1	1	2	0	0	0	2	0
	1	61	1	0	0	1	1	0	1	0	1	1	1	2	0	0	0	1	0
	1	64	2	0	0	1	0	0	0	0	0	1	1	2	0	0	0	1	0
	1	80	3	0	1	0	0	0	1	0	1	1	1	2	0	0	0	2	0
	2	80	3	0	1	1	0	0	0	0	0	1	1	2	0	0	0	2	0
	2	84	1	1	0	1	0	0	0	0	0	2	1	3	0	0	0	2	0
	2	76	1	0	0	1	1	0	1	0	1	2	1	3	0	0	0	2	0
	1	78	1	0	0	0	0	0	0	0	0	1	1	3	0	0	0	2	0
	2	74	1	0	0	0	0	0	0	0	0	1	1	3	0	0	0	2	0
	1	84	1	1	0	0	0	0	0	0	0	1	1	3	0	0	0	2	0
	2	73	1	1	0	1	0	0	0	0	0	1	1	3	0	0	0	2	0
	2	68	1	0	0	1	0	1	0	1	1	1	1	3	0	0	0	2	0
	1	75	1	1	0	1	0	0	0	0	0	1	1	3	0	0	0	2	0
	2	76	1	0	0	1	0	1	0	0	1	1	1	3	0	0	0	2	0
	2	65	1	0	0	1	0	0	1	0	1	1	1	3	0	0	0	2	0
	1	82	1	0	0	1	1	0	0	0	1	2	1	3	0	0	0	2	0
	1	89	1	0	1	0	0	0	1	0	1	1	2	3	0	0	0	2	0
	1	75	1	0	1	1	0	0	0	0	0	2	1	3	0	0	0	2	0
	2	46	1	0	0	0	0	0	0	0	0	1	1	3	0	0	0	1	0
	2	66	1	0	1	0	0	0	0	0	0	1	1	3	0	0	0	2	1
	2	49	1	0	0	0	1	0	1	0	1	1	1	3	0	0	0	1	0
	1	75	1	0	1	1	0	0	1	0	1	1	1	3	0	0	0	2	0
	2	75	1	0	0	1	0	0	0	0	0	1	1	3	0	0	0	2	0
	1	94	3	0	1	0	0	0	0	0	0	1	2	3	0	0	0	2	0
	1	79	3	0	0	1	0	0	0	0	0	1	2	3	0	0	1	2	0
	2	76	1	0	0	0	0	0	0	0	0	1	1	3	0	0	0	2	0
	1	47	1	0	0	0	0	0	0	0	0	1	1	3	0	0	0	1	0
	1	69	1	0	0	0	0	0	0	0	0	1	1	3	0	0	0	2	0
	2	85	1	0	0	1	0	0	0	0	0	1	1	3	0	0	0	2	0
	1	53	3	0	0	0	1	0	0	0	1	1	1	3	0	0	0	1	0
	2	75	3	1	0	1	0	0	0	0	0	1	2	3	0	0	0	2	0
	1	85	1	0	0	0	0	0	0	0	0	1	1	3	0	0	0	2	0
	2	81	3	0	0	0	0	0	1	0	1	1	2	3	0	0	0	2	0
	2	69	1	1	0	0	0	0	0	0	0	1	1	3	0	0	0	2	0
	1	88	1	1	0	0	0	0	0	0	0	1	1	3	0	0	0	2	0
	2	82	1	1	1	1	0	0	0	0	0	1	2	3	0	0	0	2	0
	2	68	3	0	0	1	1	0	0	0	1	1	1	3	0	0	0	2	0
	1	82	1	0	1	1	0	0	0	0	0	1	1	3	0	0	0	2	0
	2	42	1	0	0	1	1	0	1	0	1	1	1	3	0	0	0	1	0
	1	72	1	1	1	1	0	0	1	0	1	1	1	3	0	0	0	2	0
	1	67	3	0	1	0	0	1	0	1	1	2	2	3	0	0	1	2	0
	2	55	1	0	0	0	0	0	0	0	0	1	1	3	0	0	0	1	0
	2	86	1	0	1	0	0	0	0	0	0	1	1	3	0	0	0	2	0
	2	57	1	1	0	0	0	0	0	0	0	1	1	3	0	0	0	1	1
	2	77	3	0	0	1	0	0	0	0	0	1	1	3	0	0	0	2	0
	2	49	3	0	0	1	0	1	0	1	1	1	1	3	0	0	0	1	0
	1	70	1	0	1	1	0	0	1	0	1	1	1	3	0	0	0	2	0
	1	91	1	1	0	0	0	0	0	0	0	1	1	3	0	0	0	2	0
	2	79	1	0	0	0	0	0	0	0	0	1	1	3	0	0	0	2	0
	1	77	1	0	1	1	1	0	0	0	1	1	1	3	0	0	1	2	0
	2	80	1	1	0	0	0	0	0	0	0	1	1	3	0	0	0	2	0
	2	79	1	0	0	0	0	0	1	0	1	1	1	3	0	0	0	2	0
	2	74	1	0	0	1	1	0	1	0	1	1	1	1	1	0	0	2	0
	2	82	1	0	0	0	0	0	1	0	1	2	1	1	1	0	0	2	0
	2	77	1	0	0	0	0	0	0	0	0	2	2	1	1	0	0	2	0
	1	77	1	0	0	0	0	0	0	0	0	2	1	1	1	0	0	2	0
	1	81	1	0	0	0	0	0	1	0	1	2	1	1	1	0	0	2	0
	1	74	1	0	0	0	0	0	1	0	1	2	1	1	1	0	0	2	0
	1	74	1	0	0	0	0	0	0	0	0	2	1	1	1	0	0	2	0
	1	72	2	0	0	0	0	0	1	0	1	2	1	1	1	0	0	2	0
	1	64	3	0	0	0	0	0	0	0	0	2	1	1	1	0	0	1	0
	1	90	3	0	0	0	0	0	0	0	0	2	1	1	1	0	0	2	0
	2	70	3	0	1	0	0	0	1	0	1	2	3	1	1	0	0	2	0
	1	73	3	0	1	0	0	0	1	0	1	2	2	1	1	0	0	2	0
	2	76	3	0	1	0	0	0	1	0	1	2	2	1	1	0	0	2	0
	1	80	3	0	1	0	0	0	1	0	1	2	2	1	1	0	0	2	0
	2	76	3	0	0	0	0	0	0	0	0	2	2	1	1	0	0	2	0
	2	64	3	0	0	0	0	0	0	0	0	2	2	1	1	0	1	1	0
	1	60	3	0	0	1	1	0	1	0	1	2	1	1	1	0	1	1	0
	1	82	3	0	1	1	1	0	0	0	1	2	1	1	1	0	0	2	0
	1	72	1	0	0	0	0	0	1	0	1	1	1	1	1	0	0	2	0
	1	76	1	0	1	0	0	0	0	0	0	1	1	1	1	0	0	2	0
	2	56	1	0	0	0	0	0	1	0	1	1	1	1	1	0	0	1	0
	1	59	1	0	0	0	0	0	1	0	1	1	1	1	1	0	0	1	0
	2	74	1	0	0	0	0	0	0	0	0	1	1	1	1	0	0	2	0
	2	73	1	0	0	0	0	0	1	0	1	1	2	1	1	0	0	2	0
	1	49	1	0	0	0	0	0	0	0	0	1	1	1	1	0	0	1	1
	1	64	1	0	0	0	0	0	1	0	1	1	1	1	1	0	0	1	0
	2	82	1	0	0	0	0	0	0	0	0	1	1	1	1	0	0	2	0
	1	79	1	1	1	0	0	0	0	0	0	1	2	1	1	0	0	2	0
	1	69	1	0	0	0	0	0	0	0	0	1	1	1	1	0	0	2	0
	2	69	1	0	0	0	0	0	0	0	0	1	1	1	1	0	0	2	0
	2	73	1	0	0	0	0	0	0	0	0	1	1	1	1	0	0	2	0
	2	69	1	0	0	0	0	0	0	0	0	1	1	1	1	0	0	2	0
	2	79	1	1	0	0	0	0	0	0	0	1	2	1	1	0	0	2	0
	1	79	1	0	0	0	0	0	1	0	1	1	2	1	1	0	0	2	0
	2	72	1	0	1	0	0	0	0	0	0	1	1	1	1	0	0	2	0
	2	66	1	0	0	0	1	0	1	0	1	1	2	1	1	0	0	2	0
	1	63	1	0	0	0	0	0	1	0	1	1	1	1	1	0	0	1	0
	2	57	1	0	0	0	0	0	1	0	1	1	1	1	1	0	0	1	1
	2	46	1	0	1	0	0	0	1	0	1	1	2	1	1	0	0	1	0
	1	55	1	0	0	0	0	0	0	0	0	1	1	1	1	0	0	1	1
	1	48	1	0	0	0	0	0	0	0	0	1	1	1	1	0	0	1	0
	1	73	1	0	0	0	0	0	0	0	0	1	1	1	1	0	0	2	0
	1	67	1	0	0	0	0	0	0	0	0	1	2	1	1	0	0	2	0
	2	81	1	0	0	0	0	0	0	0	0	1	1	1	1	0	0	2	0
	1	54	1	0	0	0	0	0	1	0	1	1	1	1	1	0	0	1	1
	2	82	1	0	0	0	0	0	0	0	0	1	1	1	1	0	0	2	0
	1	84	1	0	0	0	0	0	0	0	0	1	1	1	1	0	0	2	0
	1	66	1	0	0	0	0	0	0	0	0	1	1	1	1	0	0	2	0
	1	89	1	0	0	0	0	0	0	0	0	1	1	1	1	0	0	2	0
	1	82	1	1	0	0	0	0	1	0	1	1	1	1	1	0	0	2	0
	1	64	1	0	0	0	0	0	0	0	0	1	2	1	1	0	0	1	0
	1	79	1	0	0	0	0	0	0	0	0	1	1	1	1	0	0	2	0
	2	69	1	0	0	0	0	0	0	0	0	1	1	1	1	0	0	2	0
	2	72	1	0	0	0	0	0	0	0	0	1	1	1	1	0	0	2	0
	1	67	1	0	0	0	0	0	1	0	1	1	1	1	1	0	0	2	1
	1	77	1	0	0	0	0	0	1	0	1	1	1	1	1	0	0	2	0
	2	66	1	0	1	0	0	0	0	0	0	1	1	1	1	0	0	2	0
	1	82	1	0	0	0	0	0	0	0	0	1	2	1	1	0	0	2	0
	1	83	1	1	1	0	0	0	1	0	1	1	2	1	1	0	0	2	0
	1	77	1	0	0	0	0	0	1	0	1	1	1	1	1	0	0	2	0
	2	64	1	1	0	0	0	0	1	0	1	1	2	1	1	0	0	1	0
	1	67	1	0	0	0	0	0	0	0	0	1	1	1	1	0	0	2	0
	2	78	1	0	0	0	0	0	1	0	1	1	1	1	1	0	0	2	0
	2	77	1	0	0	0	0	0	1	0	1	1	2	1	1	0	0	2	0
	1	64	1	1	0	0	0	0	1	0	1	1	1	1	1	0	0	1	0
	2	70	1	0	0	0	0	0	0	0	0	1	1	1	1	0	0	2	0
	2	57	1	0	0	0	0	0	0	0	0	1	1	1	1	0	0	1	0
	2	84	1	0	1	0	0	0	1	0	1	1	1	1	1	0	0	2	0
	1	72	1	0	0	0	0	0	1	0	1	1	1	1	1	0	0	2	0
	2	49	1	0	1	0	0	0	1	0	1	1	1	1	1	0	0	1	0
	2	74	1	0	0	0	0	0	0	0	0	1	1	1	1	0	0	2	0
	2	76	1	0	0	1	0	0	0	0	0	1	1	1	1	0	0	2	0
	2	50	1	0	0	1	0	0	0	0	0	1	1	1	1	0	0	1	0
	1	83	1	0	0	1	0	0	1	0	1	1	1	1	1	0	0	2	0
	1	47	1	0	0	1	0	0	0	0	0	1	1	1	1	0	0	1	0
	2	69	1	0	0	1	0	0	1	0	1	1	2	1	1	0	0	2	1
	2	82	1	0	0	1	0	0	0	0	0	1	1	1	1	0	0	2	0
	2	56	1	0	0	1	0	0	0	0	0	1	1	1	1	0	0	1	1
	2	65	1	0	0	1	1	0	0	0	1	1	1	1	1	0	0	2	0
	2	73	1	0	0	1	0	0	0	0	0	1	1	1	1	0	0	2	0
	2	78	1	1	1	1	0	0	0	0	0	1	2	1	1	0	0	2	0
	1	63	1	0	0	1	1	0	1	0	1	1	1	1	1	0	0	1	0
	2	80	1	1	1	1	0	0	0	0	0	1	1	1	1	0	0	2	0
	2	77	1	0	1	1	0	0	0	0	0	1	2	1	1	0	0	2	0
	2	75	1	0	0	1	1	0	1	0	1	1	1	1	1	0	0	2	0
	2	41	1	0	0	1	0	0	0	0	0	1	1	1	1	0	0	1	1
	1	64	1	0	0	1	0	0	1	0	1	1	1	1	1	0	0	1	0
	1	78	1	0	0	1	0	0	0	0	0	1	1	1	1	0	0	2	0
	2	56	1	1	0	1	0	0	0	0	0	1	1	1	1	0	0	1	1
	1	77	1	0	0	1	0	0	0	0	0	1	1	1	1	0	0	2	0
	2	64	1	0	0	1	1	0	1	0	1	1	1	1	1	0	0	1	0
	2	77	1	1	1	1	0	0	0	0	0	1	1	1	1	0	0	2	0
	2	55	1	0	0	1	1	0	0	0	1	1	1	1	1	0	0	1	1
	1	78	1	0	0	1	0	0	0	0	0	1	1	1	1	0	0	2	0
	1	73	1	0	0	1	0	0	1	0	1	1	1	1	1	0	0	2	0
	2	78	1	0	0	1	0	0	0	0	0	1	2	1	1	0	0	2	0
	1	63	1	0	1	1	0	0	1	0	1	1	2	1	1	0	0	1	0
	2	80	1	0	1	1	1	0	1	0	1	1	1	1	1	0	0	2	0
	2	68	1	0	1	1	1	0	1	0	1	1	1	1	1	0	0	2	0
	2	79	1	0	0	1	1	0	1	0	1	1	1	1	1	0	0	2	0
	1	70	1	0	0	1	0	0	1	0	1	1	1	1	1	0	0	2	0
	2	80	1	0	1	1	1	0	0	0	1	1	1	1	1	0	0	2	0
	1	89	2	0	1	0	0	0	1	0	1	1	2	1	1	0	0	2	0
	1	61	2	0	0	0	0	0	1	0	1	1	1	1	1	0	0	1	0
	2	58	2	0	0	0	0	0	1	0	1	1	1	1	1	0	0	1	1
	2	76	2	0	0	0	0	0	0	0	0	1	1	1	1	0	0	2	0
	1	62	2	0	0	1	0	0	0	0	0	1	1	1	1	0	0	1	0
	1	81	2	0	0	1	0	0	1	0	1	1	2	1	1	0	0	2	0
	2	66	2	0	0	1	0	0	1	0	1	1	1	1	1	0	0	2	0
	2	62	2	0	0	1	0	0	0	0	0	1	1	1	1	0	1	1	0
	2	75	2	0	0	1	1	0	0	0	1	1	1	1	1	0	0	2	0
	1	74	2	0	0	1	0	0	0	0	0	1	1	1	1	0	0	2	0
	2	55	2	0	0	1	1	0	1	0	1	1	2	1	1	0	0	1	1
	1	47	2	0	1	1	1	0	1	0	1	1	1	1	1	0	0	1	0
	2	73	3	0	0	0	0	0	1	0	1	1	1	1	1	0	0	2	0
	1	71	3	0	1	0	0	0	0	0	0	1	1	1	1	0	0	2	0
	2	77	3	0	1	0	0	0	0	0	0	1	2	1	1	0	0	2	0
	2	83	3	0	0	0	0	0	1	0	1	1	1	1	1	0	0	2	0
	2	71	3	0	0	0	0	1	0	0	1	1	2	1	1	0	0	2	0
	2	83	3	0	0	0	0	0	1	0	1	1	1	1	1	0	0	2	0
	2	70	3	0	1	0	0	1	1	0	1	1	1	1	1	0	0	2	0
	1	74	3	0	0	0	0	0	1	0	1	1	1	1	1	0	0	2	0
	2	63	3	0	0	0	0	0	0	0	0	1	1	1	1	0	0	1	0
	1	68	3	0	0	0	0	0	0	0	0	1	1	1	1	0	0	2	0
	2	77	3	0	0	0	0	0	0	0	0	1	2	1	1	0	0	2	0
	2	53	3	0	0	0	0	0	1	0	1	1	2	1	1	0	0	1	1
	1	76	3	0	1	0	0	0	0	0	0	1	2	1	1	0	0	2	0
	1	78	3	0	0	0	0	0	0	0	0	1	1	1	1	0	0	2	0
	1	59	3	0	1	0	0	0	1	0	1	1	1	1	1	0	0	1	0
	1	76	3	0	0	0	0	0	1	0	1	1	1	1	1	0	0	2	0
	2	74	3	0	1	0	0	0	0	0	0	1	2	1	1	0	0	2	0
	2	84	3	0	1	0	0	0	0	0	0	1	2	1	1	0	0	2	1
	1	71	3	0	0	0	0	0	0	0	0	1	2	1	1	0	0	2	0
	1	71	3	0	1	0	0	0	0	0	0	1	3	1	1	0	0	2	0
	2	76	3	0	0	0	0	0	0	0	0	1	1	1	1	0	0	2	0
	1	73	3	0	0	0	0	0	1	0	1	1	1	1	1	0	0	2	0
	2	73	3	0	0	0	0	0	0	0	0	1	1	1	1	0	0	2	0
	1	78	3	0	1	0	0	0	1	0	1	1	1	1	1	0	0	2	0
	1	68	3	0	0	0	0	0	1	0	1	1	2	1	1	0	0	2	0
	2	90	3	0	1	0	0	0	0	0	0	1	2	1	1	0	0	2	0
	2	70	3	0	1	0	0	0	0	0	0	1	1	1	1	0	0	2	0
	2	69	3	0	0	0	0	0	1	0	1	1	2	1	1	0	0	2	0
	2	74	3	0	1	0	0	0	0	1	1	1	2	1	1	0	0	2	0
	2	71	3	0	0	0	0	0	0	0	0	1	1	1	1	0	0	2	0
	2	70	3	0	0	0	0	0	0	0	0	1	1	1	1	0	0	2	0
	2	75	3	1	0	0	0	0	0	0	0	1	1	1	1	0	0	2	0
	2	61	3	0	0	0	0	0	1	0	1	1	1	1	1	0	0	1	1
	1	62	3	0	0	0	0	0	1	0	1	1	1	1	1	0	0	1	0
	1	75	3	0	0	0	0	0	0	0	0	1	1	1	1	0	0	2	0
	2	51	3	0	0	1	0	0	1	0	1	1	1	1	1	0	0	1	1
	2	75	3	0	0	1	0	1	0	1	1	1	1	1	1	0	0	2	0
	1	52	3	0	0	1	0	0	1	0	1	1	1	1	1	0	0	1	0
	1	60	3	0	0	1	0	0	0	0	0	1	2	1	1	0	0	1	0
	1	51	3	0	0	1	0	0	0	1	1	1	1	1	1	0	0	1	1
	1	55	3	0	0	1	0	0	0	0	0	1	1	1	1	0	0	1	0
	1	69	3	0	0	1	0	0	1	0	1	1	1	1	1	0	0	2	0
	2	68	3	0	0	1	0	0	0	1	1	1	2	1	1	0	0	2	0
	2	82	3	0	0	1	0	0	1	0	1	1	2	1	1	0	0	2	0
	1	69	3	0	0	1	0	0	0	0	0	1	1	1	1	0	0	2	0
	1	76	3	0	0	1	0	0	0	0	0	1	1	1	1	0	0	2	0
	1	80	3	0	1	1	0	0	1	0	1	1	2	1	1	0	0	2	0
	1	64	3	0	1	1	0	0	1	0	1	1	1	1	1	0	0	1	0
	2	72	3	0	0	1	0	0	1	0	1	1	1	1	1	0	0	2	0
	1	67	3	0	0	1	1	0	0	0	1	1	1	1	1	0	0	2	0
	1	81	3	0	0	1	0	0	1	0	1	1	1	1	1	0	0	2	0
	2	72	3	0	0	1	1	1	0	1	1	1	1	1	1	0	0	2	0
	2	62	3	0	0	1	0	0	0	0	0	1	1	1	1	0	0	1	0
	1	61	3	0	1	1	1	0	1	0	1	1	1	1	1	0	0	1	0
	2	73	3	0	0	1	0	0	1	0	1	1	1	1	1	0	0	2	0
	2	67	3	0	0	1	0	0	0	0	0	1	1	1	1	0	0	2	0
	2	67	3	0	0	1	0	0	0	0	0	1	1	1	1	0	0	2	0
	2	60	3	0	0	1	1	0	1	0	1	1	1	1	1	0	0	1	0
	1	74	3	0	1	1	0	0	1	0	1	1	2	1	1	0	0	2	0
	1	86	3	0	1	1	0	0	0	0	0	1	2	1	1	0	0	2	0
	2	60	3	0	0	1	1	0	0	0	1	1	2	1	1	0	0	1	0
	1	68	3	0	0	1	0	0	1	0	1	1	1	1	1	0	0	2	0
	2	76	3	0	0	1	0	0	0	0	0	1	1	1	1	0	0	2	0
	1	76	3	0	1	1	1	0	1	0	1	1	1	1	1	0	0	2	0
	2	51	3	0	1	1	1	1	0	0	1	1	1	1	1	0	0	1	0
	2	79	3	0	1	0	0	0	0	0	0	2	2	1	1	0	0	2	0
	1	63	3	0	1	1	1	0	1	0	1	2	2	1	1	0	0	1	0
	2	71	1	0	1	0	0	0	0	0	0	1	2	1	1	0	0	2	0
	1	67	1	0	0	1	0	0	1	0	1	1	1	1	1	0	0	2	0
	2	71	3	0	0	0	0	0	0	0	0	1	1	1	1	0	0	2	0
	1	87	1	0	0	1	0	0	0	0	0	2	1	1	1	0	0	2	0
	1	76	1	0	0	0	0	0	0	0	0	1	1	1	1	0	0	2	0
	1	90	1	0	0	0	0	0	1	0	1	1	1	1	1	0	0	2	0
	2	78	1	0	0	0	0	0	0	0	0	1	1	1	1	0	0	2	0
	1	77	1	1	0	0	0	0	0	0	0	1	2	1	1	0	0	2	0
	1	71	1	0	0	0	0	0	0	0	0	1	1	1	1	0	0	2	0
	2	53	1	0	0	0	0	0	0	0	0	1	1	1	1	0	0	1	1
	1	70	1	0	0	1	0	0	0	0	0	1	1	1	1	0	0	2	0
	2	86	1	0	1	1	0	0	0	0	0	1	2	1	1	0	0	2	0
	1	78	1	0	0	1	0	0	1	0	1	1	1	1	1	0	0	2	0
	1	72	1	0	0	1	0	0	0	0	0	1	1	1	1	0	0	2	0
	2	69	1	0	0	1	0	0	0	0	0	1	1	1	1	0	0	2	0
	1	67	1	0	0	1	0	0	0	0	0	1	1	1	1	0	0	2	0
	2	74	1	1	0	1	0	0	0	0	0	1	1	1	1	0	0	2	0
	1	83	1	0	0	1	0	0	0	0	0	1	1	1	1	0	0	2	0
	1	89	1	1	0	1	0	0	0	0	0	1	1	1	1	0	0	2	0
	2	79	1	0	0	1	0	1	0	1	1	1	1	1	1	0	0	2	0
	1	67	1	0	0	1	0	0	0	0	0	1	1	1	1	0	0	2	0
	1	54	2	0	0	1	1	0	1	0	1	1	1	1	1	0	0	1	1
	1	73	3	0	0	0	0	0	0	0	0	1	1	1	1	0	0	2	0
	1	69	3	0	0	1	0	0	1	0	1	1	1	1	1	0	0	2	0
	1	77	3	0	0	1	1	0	1	0	1	1	1	1	1	0	0	2	0
	1	65	3	0	0	1	0	0	1	0	1	1	1	1	1	0	0	2	0
	2	78	1	0	0	1	0	0	0	0	0	2	1	1	1	0	0	2	0
	1	67	1	0	0	0	0	0	1	0	1	1	1	1	1	0	0	2	0
	1	66	1	0	0	0	0	0	0	0	0	1	1	1	1	0	0	2	0
	2	66	1	0	0	0	0	0	1	0	1	1	1	1	1	0	0	2	0
	2	72	1	0	0	0	0	0	1	0	1	1	2	1	1	0	0	2	0
	2	53	1	0	0	1	0	0	0	0	0	1	1	1	1	0	0	1	1
	1	49	1	0	0	1	0	0	1	0	1	1	1	1	1	0	0	1	1
	1	78	1	0	0	1	0	0	0	0	0	1	1	1	1	0	0	2	0
	2	82	1	0	0	1	0	0	1	0	1	1	1	1	1	0	0	2	0
	2	88	1	0	0	1	0	0	0	0	0	1	1	1	1	0	0	2	0
	2	60	1	0	0	1	0	0	0	0	0	1	1	1	1	0	0	1	0
	2	65	1	0	0	1	0	0	1	0	1	1	1	1	1	0	0	2	0
	1	67	1	0	0	1	0	0	0	0	0	1	2	1	1	0	0	2	0
	2	68	3	0	0	0	0	0	0	0	0	1	1	1	1	0	0	2	0
	2	77	3	0	0	0	1	0	0	0	1	1	1	1	1	0	0	2	0
	1	79	3	0	0	1	0	0	1	0	1	1	1	1	1	0	0	2	0
	1	58	3	0	0	1	0	0	1	0	1	1	1	1	1	0	0	1	0
	2	64	3	0	0	1	0	0	1	0	1	1	1	1	1	0	0	1	0
	1	75	3	0	0	1	0	0	1	0	1	1	2	1	1	0	0	2	0
	2	65	3	0	0	1	1	0	0	0	1	1	1	1	1	0	0	2	0
	1	67	1	0	1	1	0	0	0	0	0	2	2	2	1	0	0	2	0
	1	72	3	0	0	1	1	1	1	0	1	2	1	2	1	0	0	2	0
	1	80	1	0	0	0	0	0	1	0	1	1	1	2	1	0	0	2	0
	2	75	1	0	0	0	0	0	0	0	0	1	1	2	1	0	0	2	0
	2	78	1	0	0	0	0	0	0	0	0	1	2	2	1	0	0	2	0
	2	69	1	0	0	0	0	0	1	0	1	1	1	2	1	0	0	2	0
	2	79	1	0	0	1	0	1	0	1	1	1	1	2	1	0	0	2	0
	2	74	1	0	0	1	0	0	0	0	0	1	1	2	1	0	0	2	0
	1	61	1	0	0	1	0	0	0	0	0	1	1	2	1	0	0	1	0
	1	54	1	0	0	1	0	0	0	0	0	1	1	2	1	0	0	1	0
	2	52	1	0	0	1	0	0	0	0	0	1	1	2	1	0	0	1	1
	2	78	1	0	1	1	0	0	0	0	0	1	1	2	1	0	0	2	0
	2	74	1	1	0	1	0	0	0	0	0	1	1	2	1	0	0	2	0
	1	70	1	0	0	1	0	0	1	0	1	1	1	2	1	0	0	2	0
	1	55	3	0	0	1	0	0	1	0	1	1	1	2	1	0	0	1	0
	2	87	3	0	0	1	0	0	1	0	1	1	1	2	1	0	0	2	0
	1	70	3	1	0	1	0	0	0	0	0	1	1	2	1	0	0	2	0
	1	78	3	0	0	1	0	0	1	0	1	1	1	2	1	0	0	2	0
	1	68	3	0	0	1	0	0	0	0	0	1	2	2	1	0	0	2	0
	1	49	3	0	1	1	0	0	1	0	1	1	1	2	1	0	0	1	0
	2	71	3	0	0	1	0	0	0	0	0	1	1	2	1	0	0	2	0
	1	80	1	0	0	0	0	0	0	0	0	1	1	2	1	0	0	2	0
	1	77	1	0	0	0	0	0	1	0	1	1	2	2	1	0	0	2	0
	2	76	1	0	0	0	0	0	0	0	0	1	1	2	1	0	0	2	0
	1	83	1	0	0	0	0	0	1	0	1	1	1	2	1	0	0	2	0
	1	80	1	0	0	1	0	0	0	0	0	1	1	2	1	0	0	2	0
	2	79	1	0	0	1	0	0	0	0	0	1	1	2	1	0	0	2	0
	2	78	1	0	0	1	1	0	1	0	1	1	1	2	1	0	0	2	0
	2	84	1	1	1	1	0	0	0	0	0	1	2	2	1	0	0	2	0
	1	63	2	0	1	1	0	1	0	1	1	1	1	2	1	0	0	1	0
	1	69	2	0	0	1	0	0	0	0	0	1	1	2	1	0	1	2	0
	1	85	3	0	0	0	0	0	1	0	1	1	1	2	1	0	0	2	0
	1	71	3	1	0	0	0	0	1	0	1	1	2	2	1	0	0	2	0
	2	76	3	0	1	0	0	0	0	0	0	1	1	2	1	0	0	2	0
	1	60	3	0	0	1	0	0	0	0	0	1	1	2	1	0	0	1	0
	1	71	1	0	0	0	0	0	0	0	0	2	1	2	1	0	0	2	0
	2	54	1	0	0	1	0	0	1	0	1	2	1	2	1	0	0	1	0
	1	76	1	0	0	0	0	0	0	0	0	1	1	2	1	0	0	2	0
	2	67	1	0	0	0	0	0	0	0	0	1	1	2	1	0	0	2	0
	2	82	1	1	1	0	0	0	0	0	0	1	1	2	1	0	0	2	0
	1	83	1	0	0	0	0	0	1	0	1	1	2	2	1	0	0	2	0
	1	80	1	1	0	1	0	1	1	1	1	1	1	2	1	0	0	2	0
	1	73	1	0	0	1	0	0	1	0	1	1	1	2	1	0	0	2	0
	1	83	1	0	1	1	0	0	1	0	1	1	1	2	1	0	0	2	0
	1	75	1	0	0	1	0	0	0	0	0	1	1	2	1	0	0	2	0
	2	64	1	0	0	1	0	0	1	0	1	1	1	2	1	0	0	1	0
	2	82	1	0	0	1	0	0	1	0	1	1	1	2	1	0	0	2	0
	2	84	2	0	0	1	0	0	0	0	0	1	1	2	1	0	0	2	0
	1	54	2	0	0	1	0	0	0	0	0	1	1	2	1	0	0	1	0
	1	50	2	0	0	1	0	0	1	0	1	1	1	2	1	0	0	1	0
	1	70	3	0	1	0	0	0	1	0	1	1	2	2	1	0	0	2	0
	1	85	3	0	0	1	0	0	1	0	1	1	1	2	1	0	0	2	0
	1	56	3	0	0	1	0	0	1	1	1	1	1	2	1	0	0	1	0
	2	65	1	0	0	0	0	1	1	0	1	2	1	2	1	0	0	2	0
	2	93	1	0	0	0	0	0	0	0	0	1	2	2	1	0	0	2	0
	1	70	1	0	1	0	0	0	0	0	0	1	1	2	1	0	0	2	0
	1	70	1	0	0	0	0	0	1	0	1	1	1	2	1	0	0	2	0
	1	67	1	0	0	1	0	0	0	0	0	1	2	2	1	0	0	2	0
	1	82	1	1	0	1	0	0	0	0	0	1	1	2	1	0	0	2	0
	1	77	1	0	0	1	0	0	1	0	1	1	1	2	1	0	0	2	0
	2	70	3	0	0	1	0	0	0	0	0	1	2	2	1	0	0	2	0
	1	67	3	0	0	1	0	0	0	0	0	1	1	2	1	0	0	2	0
	1	68	1	0	1	0	0	0	0	0	0	1	2	2	1	0	0	2	0
	2	70	1	0	0	1	0	0	1	0	1	1	1	2	1	0	0	2	0
	2	72	1	0	0	1	0	0	0	0	0	1	1	2	1	0	0	2	0
	1	74	1	0	0	1	0	0	1	0	1	1	1	2	1	0	0	2	0
	2	74	1	1	0	1	0	0	1	0	1	1	2	2	1	0	0	2	0
	2	69	1	0	1	1	0	0	0	0	0	1	1	2	1	0	0	2	0
	1	81	1	0	0	1	0	0	1	0	1	1	1	2	1	0	0	2	0
	2	44	3	0	1	1	1	0	1	0	1	1	2	2	1	0	0	1	0
	2	69	1	0	1	1	0	0	1	0	1	2	2	2	1	0	0	2	0
	2	80	1	0	0	0	0	0	0	0	0	1	1	2	1	0	0	2	0
	2	61	1	0	0	0	0	0	0	0	0	1	1	2	1	0	0	1	0
	1	70	1	0	0	0	0	0	0	0	0	1	1	2	1	0	0	2	0
	2	77	1	0	1	1	0	0	1	0	1	1	2	2	1	0	0	2	0
	1	79	1	1	1	1	0	0	0	0	0	1	1	2	1	0	0	2	0
	2	73	3	1	0	0	1	0	0	0	1	1	1	2	1	0	0	2	0
	2	86	3	0	1	0	0	0	0	0	0	1	1	2	1	0	0	2	0
	2	77	3	0	0	1	0	0	0	0	0	1	1	2	1	0	0	2	0
	2	48	1	0	0	0	0	0	0	0	0	1	1	2	1	0	0	1	0
	1	70	1	0	0	0	0	0	0	0	0	1	1	2	1	0	0	2	0
	1	62	1	0	0	0	0	0	0	1	1	1	2	2	1	0	0	1	0
	2	66	1	0	0	1	1	0	1	0	1	1	1	2	1	0	0	2	0
	2	78	1	1	0	1	0	0	0	1	1	1	1	2	1	0	0	2	0
	1	60	1	0	0	1	0	0	1	0	1	1	1	2	1	0	0	1	0
	1	64	3	0	0	0	0	0	1	0	1	1	1	2	1	0	0	1	0
	1	73	3	0	0	1	0	0	1	0	1	1	1	2	1	0	0	2	0
	1	82	3	0	0	1	0	0	1	0	1	1	1	2	1	0	0	2	0
	1	69	3	0	1	1	0	0	1	0	1	1	1	2	1	0	0	2	0
	1	78	1	0	1	1	0	0	1	0	1	1	2	2	1	0	0	2	0
	1	61	1	0	0	1	1	0	1	0	1	1	1	2	1	0	0	1	0
	2	80	3	0	1	1	0	0	1	0	1	1	1	2	1	0	0	2	0
	1	84	1	0	1	0	0	0	0	0	0	1	1	2	1	0	0	2	0
	1	81	1	0	0	1	0	1	0	1	1	1	1	2	1	0	0	2	0
	2	82	1	0	0	1	0	0	0	0	0	1	1	2	1	0	0	2	0
	1	57	3	0	0	1	0	0	0	0	0	1	1	2	1	0	0	1	0
	2	78	3	0	1	1	0	0	1	0	1	1	2	2	1	0	0	2	0
	1	82	1	0	1	0	0	0	0	0	0	1	2	2	1	0	0	2	0
	1	61	1	0	0	0	0	0	0	0	0	2	1	2	1	0	0	1	0
	1	90	1	0	1	0	0	0	0	0	0	2	2	2	1	0	0	2	0
	2	76	1	0	0	0	0	0	0	0	0	1	1	2	1	0	0	2	0
	2	63	2	0	0	1	0	0	0	0	0	1	1	2	1	0	0	1	0
	2	60	3	0	1	0	0	0	0	0	0	1	2	2	1	0	0	1	0
	1	77	1	0	0	0	0	0	0	0	0	1	1	2	1	0	0	2	0
	2	75	3	0	0	0	0	0	0	0	0	1	1	2	1	0	0	2	0
	2	73	1	0	1	0	0	0	0	0	0	1	2	3	1	0	0	2	0
	1	77	1	0	1	1	0	0	1	0	1	1	2	3	1	0	0	2	0
	2	48	1	0	1	1	0	0	0	0	0	1	1	3	1	0	0	1	0
	1	70	2	0	0	0	0	0	1	0	1	1	1	3	1	0	0	2	0
	2	76	3	0	0	1	0	0	1	0	1	1	1	3	1	0	0	2	0
	2	89	1	0	1	0	0	0	0	0	0	1	1	3	1	0	0	2	0
	1	58	1	0	0	0	0	0	1	0	1	1	1	3	1	0	0	1	1
	1	86	1	0	0	1	0	0	0	0	0	1	2	3	1	0	0	2	0
	2	59	3	1	1	0	1	0	1	0	1	1	1	3	1	0	0	1	0
	1	83	1	0	0	1	0	0	1	0	1	1	1	3	1	0	0	2	0
	2	49	3	0	1	1	0	0	0	0	0	1	3	3	1	0	0	1	0
	2	69	3	0	1	1	1	1	0	0	1	1	2	3	1	0	0	2	0
	2	80	1	1	1	1	0	0	0	0	0	1	1	3	1	0	0	2	0
	2	74	1	1	1	1	0	0	0	0	0	1	2	3	1	0	0	2	0
	2	85	1	0	0	1	0	0	0	0	0	1	1	3	1	0	0	2	0
	1	91	3	0	1	1	0	0	0	0	0	1	1	3	1	0	0	2	0
	2	62	1	0	0	0	0	0	0	0	0	1	1	3	1	0	0	1	0
	1	77	1	0	0	0	0	0	0	0	0	1	1	3	1	0	0	2	0
	1	81	1	0	0	1	0	0	1	0	1	1	1	3	1	0	0	2	0
	1	86	3	1	0	1	0	0	1	0	1	1	2	3	1	0	0	2	0
	2	76	1	0	0	0	0	0	0	0	0	1	1	3	1	0	0	2	0
	1	76	3	0	1	0	0	0	1	0	1	1	2	3	1	0	0	2	0
	2	73	1	0	1	0	0	0	1	0	1	1	2	3	1	0	0	2	0
	1	78	1	1	1	1	0	0	0	0	0	1	2	3	1	0	0	2	0
	1	55	1	0	0	0	0	0	1	0	1	1	1	1	0	1	0	1	0
	1	45	1	0	0	0	0	0	0	0	0	2	1	1	0	1	1	1	1
	1	71	1	0	0	0	0	0	1	0	1	2	1	1	0	1	1	2	0
	1	46	1	0	0	0	0	0	1	0	1	2	1	1	0	1	0	1	0
	1	77	1	1	0	1	1	0	0	0	1	2	1	1	0	1	0	2	0
	1	54	1	0	1	1	1	0	1	0	1	2	1	1	0	1	1	1	1
	1	54	1	0	0	1	1	0	1	0	1	2	1	1	0	1	1	1	1
	1	51	1	0	0	1	1	0	1	0	1	2	1	1	0	1	0	1	1
	1	43	1	0	0	1	0	0	1	0	1	2	1	1	0	1	1	1	1
	1	70	1	0	1	1	1	0	1	0	1	2	3	1	0	1	1	2	0
	1	64	2	0	0	0	0	0	0	0	0	2	1	1	0	1	1	1	0
	1	53	3	0	1	0	0	0	1	0	1	2	2	1	0	1	1	1	0
	1	73	3	0	0	0	0	0	1	0	1	2	1	1	0	1	0	2	0
	1	64	3	0	0	0	0	0	0	0	0	2	1	1	0	1	0	1	0
	1	75	3	0	0	0	0	0	1	0	1	2	1	1	0	1	0	2	0
	1	67	3	0	1	1	0	0	1	0	1	2	2	1	0	1	1	2	0
	1	49	3	0	0	1	0	0	0	0	0	2	1	1	0	1	1	1	0
	1	70	3	0	1	1	0	0	1	0	1	2	2	1	0	1	1	2	0
	1	55	3	0	1	1	1	0	1	0	1	2	2	1	0	1	0	1	1
	1	73	1	0	1	0	0	0	0	0	0	1	1	1	0	1	1	2	0
	1	72	1	0	0	0	0	0	0	0	0	1	1	1	0	1	1	2	0
	1	50	1	0	0	0	0	0	0	0	0	1	1	1	0	1	1	1	1
	1	69	1	0	0	0	0	0	0	0	0	1	1	1	0	1	1	2	0
	1	75	1	0	0	0	0	0	0	0	0	1	1	1	0	1	1	2	0
	1	66	1	0	0	0	0	0	0	0	0	1	1	1	0	1	1	2	0
	2	74	1	1	1	0	0	1	0	1	1	1	1	1	0	1	1	2	0
	1	77	1	0	0	0	0	0	1	0	1	1	1	1	0	1	1	2	0
	1	68	1	0	0	0	0	0	0	0	0	1	2	1	0	1	1	2	1
	1	66	1	0	0	0	0	0	1	0	1	1	2	1	0	1	1	2	0
	1	76	1	0	0	0	0	0	0	0	0	1	1	1	0	1	0	2	1
	1	45	1	0	0	0	0	0	1	0	1	1	2	1	0	1	1	1	0
	1	63	1	0	0	0	0	0	1	0	1	1	2	1	0	1	0	1	0
	1	83	1	0	0	0	0	0	1	0	1	1	1	1	0	1	0	2	0
	1	53	1	0	0	0	0	0	1	0	1	1	1	1	0	1	0	1	0
	1	88	1	0	0	0	0	0	1	0	1	1	1	1	0	1	0	2	0
	1	43	1	0	0	0	0	0	0	0	0	1	1	1	0	1	1	1	0
	2	76	1	0	0	0	0	0	0	0	0	1	2	1	0	1	1	2	0
	2	51	1	0	0	0	0	0	0	0	0	1	1	1	0	1	1	1	1
	1	57	1	0	0	0	0	0	1	0	1	1	1	1	0	1	1	1	0
	1	63	1	0	0	0	0	0	0	0	0	1	1	1	0	1	1	1	0
	1	73	1	0	0	0	0	0	1	0	1	1	1	1	0	1	1	2	0
	2	68	1	0	0	0	0	0	0	0	0	1	1	1	0	1	0	2	0
	1	61	1	0	0	0	0	0	1	0	1	1	2	1	0	1	0	1	0
	1	72	1	0	0	0	0	0	0	0	0	1	2	1	0	1	0	2	0
	2	66	1	0	0	0	0	0	0	0	0	1	1	1	0	1	1	2	0
	1	79	1	0	0	0	0	0	1	0	1	1	1	1	0	1	0	2	0
	1	66	1	0	0	0	0	0	1	0	1	1	1	1	0	1	0	2	0
	1	54	1	0	0	0	0	0	0	0	0	1	1	1	0	1	0	1	0
	1	50	1	0	1	1	0	0	0	0	0	1	2	1	0	1	1	1	0
	1	69	1	0	0	1	0	1	0	1	1	1	2	1	0	1	1	2	0
	2	68	1	0	0	1	0	1	0	0	1	1	1	1	0	1	1	2	0
	1	70	1	0	0	1	1	0	1	0	1	1	1	1	0	1	1	2	0
	1	44	1	0	0	1	0	1	0	1	1	1	1	1	0	1	0	1	1
	2	69	1	0	0	1	0	1	0	0	1	1	1	1	0	1	0	2	0
	1	55	1	0	0	1	0	0	0	0	0	1	1	1	0	1	1	1	1
	1	86	1	0	0	1	0	0	0	0	0	1	1	1	0	1	1	2	1
	1	61	1	0	0	1	0	0	1	0	1	1	1	1	0	1	1	1	0
	1	46	1	0	0	1	0	0	1	0	1	1	1	1	0	1	0	1	1
	1	76	1	0	0	1	0	0	0	0	0	1	1	1	0	1	1	2	0
	1	48	1	0	0	1	1	0	0	0	1	1	1	1	0	1	1	1	1
	1	49	1	0	0	1	1	0	1	0	1	1	1	1	0	1	1	1	1
	1	63	1	0	0	1	0	0	0	0	0	1	1	1	0	1	1	1	0
	1	40	1	0	0	1	0	0	0	0	0	1	1	1	0	1	0	1	1
	1	60	1	0	0	1	1	0	0	0	1	1	1	1	0	1	1	1	0
	1	60	1	0	0	1	1	0	0	0	1	1	2	1	0	1	1	1	0
	1	71	1	0	0	1	0	0	0	0	0	1	1	1	0	1	1	2	0
	1	69	1	0	0	1	1	0	1	0	1	1	1	1	0	1	0	2	0
	1	53	1	0	0	1	1	0	0	0	1	1	1	1	0	1	1	1	0
	1	46	1	0	0	1	0	0	1	0	1	1	1	1	0	1	0	1	1
	1	56	1	0	0	1	1	0	1	0	1	1	2	1	0	1	0	1	1
	1	65	1	0	0	1	1	0	1	0	1	1	2	1	0	1	1	2	1
	2	63	1	0	0	1	0	1	1	1	1	1	1	1	0	1	0	1	0
	1	73	1	0	0	1	0	0	1	0	1	1	1	1	0	1	0	2	0
	2	76	1	0	0	1	0	0	0	0	0	1	1	1	0	1	0	2	0
	1	79	1	0	0	1	1	0	0	0	1	1	1	1	0	1	0	2	0
	1	48	1	0	0	1	1	0	0	0	1	1	2	1	0	1	1	1	1
	1	53	1	0	0	1	0	0	0	0	0	1	1	1	0	1	0	1	1
	1	55	1	0	0	1	1	1	1	0	1	1	1	1	0	1	1	1	0
	2	57	1	0	0	1	1	0	1	0	1	1	1	1	0	1	0	1	0
	1	37	1	0	0	1	1	0	1	0	1	1	1	1	0	1	1	1	0
	1	51	1	0	0	1	1	0	1	0	1	1	1	1	0	1	0	1	1
	1	46	1	0	0	1	1	0	1	0	1	1	1	1	0	1	0	1	1
	1	45	1	0	0	1	0	0	0	0	0	1	1	1	0	1	1	1	0
	2	40	2	0	0	0	0	0	0	0	0	1	1	1	0	1	1	1	0
	1	55	2	0	0	0	0	0	1	0	1	1	1	1	0	1	1	1	1
	1	58	2	0	0	0	0	0	0	0	0	1	1	1	0	1	0	1	1
	1	50	2	0	0	0	0	0	0	0	0	1	1	1	0	1	1	1	1
	1	61	2	0	0	0	0	0	0	0	0	1	1	1	0	1	1	1	0
	1	50	2	0	0	0	0	0	1	0	1	1	1	1	0	1	1	1	1
	1	84	2	0	0	0	0	0	1	0	1	1	2	1	0	1	1	2	0
	1	60	2	0	0	0	0	0	0	0	0	1	1	1	0	1	1	1	0
	1	69	2	0	0	0	0	0	1	0	1	1	1	1	0	1	1	2	0
	1	74	2	0	0	0	0	0	0	0	0	1	1	1	0	1	0	2	0
	1	60	2	0	1	0	0	0	1	0	1	1	1	1	0	1	1	1	0
	1	51	2	0	0	1	0	0	0	0	0	1	1	1	0	1	0	1	0
	1	60	2	0	0	1	0	0	1	0	1	1	1	1	0	1	0	1	0
	1	65	2	0	0	1	0	0	1	0	1	1	1	1	0	1	0	2	0
	1	31	2	0	0	1	0	0	0	0	0	1	1	1	0	1	0	1	0
	1	49	2	0	0	1	1	0	1	0	1	1	1	1	0	1	0	1	1
	1	49	2	0	0	1	0	0	1	0	1	1	1	1	0	1	0	1	1
	1	42	2	0	0	1	1	0	1	0	1	1	1	1	0	1	0	1	1
	1	63	2	0	0	1	1	0	0	0	1	1	1	1	0	1	0	1	0
	1	65	2	0	0	1	0	0	0	0	0	1	1	1	0	1	0	2	0
	1	41	2	0	0	1	1	0	0	0	1	1	1	1	0	1	0	1	0
	1	39	2	0	0	1	1	0	1	0	1	1	1	1	0	1	1	1	0
	1	48	2	0	0	1	1	0	1	0	1	1	1	1	0	1	1	1	0
	1	50	2	0	1	1	1	0	1	0	1	1	2	1	0	1	0	1	0
	1	51	2	0	0	1	1	0	1	0	1	1	1	1	0	1	1	1	1
	1	51	2	0	0	1	1	0	0	0	1	1	1	1	0	1	0	1	0
	1	28	2	0	0	1	1	0	1	0	1	1	1	1	0	1	0	1	0
	1	66	2	0	0	1	1	0	0	0	1	1	1	1	0	1	0	2	0
	1	56	2	0	0	1	1	0	0	0	1	1	1	1	0	1	1	1	1
	1	50	2	0	0	1	1	0	0	0	1	1	1	1	0	1	1	1	0
	2	26	2	0	0	1	1	1	1	1	1	1	1	1	0	1	0	1	1
	1	54	2	0	1	1	0	1	0	1	1	1	1	1	0	1	0	1	0
	1	74	2	0	1	1	1	0	0	0	1	1	1	1	0	1	1	2	0
	1	58	2	0	0	1	0	0	0	0	0	1	1	1	0	1	0	1	0
	1	55	3	0	1	0	0	0	0	0	0	1	1	1	0	1	0	1	0
	2	74	3	0	0	0	0	0	1	0	1	1	1	1	0	1	0	2	0
	1	62	3	0	0	0	0	0	0	0	0	1	1	1	0	1	0	1	0
	1	75	3	0	0	0	0	0	0	0	0	1	2	1	0	1	1	2	0
	2	54	3	0	0	0	0	0	1	0	1	1	1	1	0	1	0	1	1
	1	62	3	0	0	0	0	0	1	0	1	1	1	1	0	1	1	1	0
	2	60	3	0	0	0	0	0	1	0	1	1	1	1	0	1	1	1	0
	1	91	3	0	0	0	0	0	1	0	1	1	1	1	0	1	0	2	0
	1	63	3	0	0	0	0	0	1	0	1	1	1	1	0	1	0	1	0
	1	43	3	0	0	0	0	0	1	0	1	1	1	1	0	1	0	1	1
	1	75	3	0	0	0	0	0	1	0	1	1	2	1	0	1	0	2	0
	1	55	3	0	0	0	0	0	1	0	1	1	1	1	0	1	0	1	0
	1	63	3	0	0	0	0	0	1	0	1	1	1	1	0	1	0	1	1
	1	66	3	0	1	0	0	0	0	0	0	1	1	1	0	1	0	2	0
	1	52	3	0	0	0	0	0	1	0	1	1	1	1	0	1	1	1	1
	1	53	3	0	0	0	0	0	1	0	1	1	1	1	0	1	0	1	1
	1	61	3	0	1	0	0	0	1	0	1	1	1	1	0	1	0	1	0
	1	37	3	0	0	0	0	0	1	0	1	1	1	1	0	1	1	1	1
	2	63	3	0	0	0	0	0	0	0	0	1	1	1	0	1	1	1	0
	1	67	3	0	0	0	0	0	0	0	0	1	1	1	0	1	0	2	0
	1	59	3	0	0	0	0	0	1	0	1	1	1	1	0	1	0	1	0
	1	62	3	0	0	0	0	0	0	0	0	1	1	1	0	1	0	1	0
	1	60	3	0	1	0	0	0	1	0	1	1	1	1	0	1	1	1	0
	1	66	3	0	1	0	0	0	0	0	0	1	1	1	0	1	1	2	0
	1	54	3	0	0	0	0	0	0	0	0	1	1	1	0	1	0	1	0
	2	45	3	0	0	0	0	0	1	0	1	1	1	1	0	1	1	1	1
	1	67	3	0	1	0	0	0	0	0	0	1	1	1	0	1	0	2	0
	2	36	3	0	0	0	0	0	1	0	1	1	2	1	0	1	0	1	1
	1	68	3	0	0	0	0	0	0	0	0	1	1	1	0	1	0	2	0
	1	62	3	0	0	1	0	0	1	0	1	1	1	1	0	1	0	1	0
	1	50	3	0	1	1	0	0	0	0	0	1	2	1	0	1	1	1	0
	1	46	3	0	0	1	0	0	1	0	1	1	1	1	0	1	0	1	0
	1	66	3	0	0	1	0	0	1	0	1	1	1	1	0	1	1	2	1
	1	63	3	0	0	1	0	0	1	0	1	1	1	1	0	1	0	1	0
	1	81	3	0	0	1	0	0	1	0	1	1	1	1	0	1	0	2	0
	1	46	3	0	0	1	0	0	0	0	0	1	1	1	0	1	0	1	1
	1	55	3	0	0	1	0	0	0	0	0	1	1	1	0	1	1	1	0
	1	50	3	0	0	1	0	0	0	0	0	1	1	1	0	1	0	1	0
	1	84	3	0	0	1	0	0	1	0	1	1	2	1	0	1	1	2	0
	1	65	3	0	0	1	1	0	0	0	1	1	1	1	0	1	0	2	0
	1	47	3	0	0	1	0	0	1	0	1	1	1	1	0	1	0	1	0
	1	56	3	0	0	1	0	0	0	0	0	1	1	1	0	1	1	1	1
	1	69	3	0	0	1	1	0	0	0	1	1	2	1	0	1	1	2	0
	2	75	3	0	1	1	1	1	0	0	1	1	1	1	0	1	1	2	0
	1	49	3	0	1	1	1	0	1	0	1	1	2	1	0	1	0	1	0
	1	67	3	0	0	1	0	0	1	0	1	1	2	1	0	1	0	2	0
	1	48	3	0	0	1	0	1	1	0	1	1	1	1	0	1	0	1	1
	1	51	3	0	0	1	1	0	1	0	1	1	1	1	0	1	1	1	0
	1	49	3	0	0	1	1	1	0	0	1	1	1	1	0	1	0	1	1
	1	67	3	0	0	1	0	0	0	0	0	1	2	1	0	1	1	2	0
	1	72	3	0	1	1	1	0	1	0	1	1	2	1	0	1	0	2	0
	1	53	3	0	0	1	1	0	1	0	1	1	1	1	0	1	0	1	0
	2	54	3	0	0	1	0	0	1	0	1	1	2	1	0	1	0	1	0
	1	46	3	0	1	1	0	0	1	0	1	1	2	1	0	1	0	1	0
	1	52	3	0	1	1	0	0	1	0	1	1	1	1	0	1	1	1	0
	1	46	3	0	0	1	1	0	0	0	1	1	1	1	0	1	1	1	1
	1	69	3	0	0	1	1	0	1	0	1	1	1	1	0	1	1	2	0
	1	74	3	0	0	1	1	0	0	0	1	1	1	1	0	1	0	2	0
	1	70	3	0	0	1	1	0	1	0	1	1	1	1	0	1	0	2	0
	2	77	3	0	0	1	1	0	0	0	1	1	1	1	0	1	0	2	0
	2	49	3	0	1	1	1	0	0	0	1	1	1	1	0	1	0	1	0
	2	54	3	0	0	1	1	0	1	0	1	1	1	1	0	1	0	1	1
	1	40	3	0	0	1	1	0	1	0	1	1	1	1	0	1	0	1	0
	1	50	3	0	0	1	1	0	0	0	1	1	1	1	0	1	0	1	1
	1	59	3	0	1	1	0	0	1	0	1	1	1	1	0	1	0	1	0
	1	47	3	0	0	1	1	0	1	0	1	1	3	1	0	1	1	1	1
	1	60	3	0	1	1	1	0	1	0	1	1	2	1	0	1	1	1	1
	1	48	3	0	0	1	1	0	1	0	1	1	1	1	0	1	0	1	1
	1	49	3	0	0	1	1	0	1	0	1	1	1	1	0	1	1	1	0
	1	63	1	0	0	0	1	0	1	0	1	1	1	1	0	1	1	1	1
	1	52	1	0	0	0	0	0	1	0	1	1	1	1	0	1	0	1	0
	1	68	1	0	0	0	0	0	0	0	0	1	1	1	0	1	1	2	0
	1	58	1	0	0	0	0	0	1	0	1	1	1	1	0	1	1	1	0
	1	47	1	0	0	1	0	0	1	0	1	1	1	1	0	1	1	1	1
	1	67	1	0	0	1	0	0	1	0	1	1	1	1	0	1	1	2	0
	1	52	1	0	0	1	0	0	0	0	0	1	1	1	0	1	0	1	0
	1	52	1	0	0	1	0	0	0	1	1	1	1	1	0	1	1	1	0
	2	76	1	0	0	1	0	0	0	1	1	1	1	1	0	1	1	2	0
	1	60	1	0	0	1	1	0	1	0	1	1	1	1	0	1	0	1	0
	1	63	2	0	0	0	0	0	0	0	0	1	1	1	0	1	1	1	0
	1	66	3	0	0	0	0	0	0	0	0	1	1	1	0	1	1	2	0
	1	73	3	0	0	1	0	0	1	0	1	1	1	1	0	1	0	2	0
	1	56	3	0	1	1	0	0	0	0	0	1	3	1	0	1	1	1	0
	1	85	1	1	1	1	0	0	0	0	0	2	1	1	0	1	0	2	0
	1	47	1	0	0	0	0	0	0	0	0	1	2	1	0	1	1	1	0
	1	47	1	0	0	0	0	0	1	0	1	1	2	1	0	1	1	1	0
	1	64	1	0	0	0	0	0	0	0	0	1	1	1	0	1	1	1	0
	1	62	1	0	0	0	0	0	1	0	1	1	2	1	0	1	1	1	1
	1	60	1	0	0	1	0	0	1	0	1	1	1	1	0	1	1	1	0
	1	59	1	0	0	1	0	0	1	0	1	1	1	1	0	1	1	1	1
	2	67	1	1	0	1	0	0	0	0	0	1	1	1	0	1	1	2	0
	1	77	1	0	0	1	0	0	1	0	1	1	1	1	0	1	0	2	0
	1	76	1	0	0	0	0	0	1	0	1	2	1	1	0	1	0	2	0
	1	50	1	0	0	1	0	0	0	0	0	2	1	1	0	1	1	1	0
	1	76	1	0	1	0	0	0	0	0	0	1	2	1	0	1	1	2	0
	1	82	1	0	0	0	0	0	0	0	0	1	2	1	0	1	1	2	0
	1	75	1	0	0	0	0	0	0	0	0	1	2	1	0	1	1	2	0
	1	70	1	1	0	0	0	0	0	0	0	1	1	1	0	1	0	2	0
	1	73	1	0	0	1	0	0	0	0	0	1	1	1	0	1	1	2	0
	1	69	1	0	0	1	0	0	1	0	1	1	1	1	0	1	0	2	0
	1	76	1	1	1	1	0	0	1	0	1	1	1	1	0	1	1	2	0
	1	58	2	0	0	0	1	0	1	0	1	1	1	1	0	1	0	1	0
	2	80	3	0	1	0	0	0	0	0	0	1	2	1	0	1	0	2	0
	1	80	3	0	1	0	1	0	1	0	1	1	2	1	0	1	1	2	0
	2	68	3	0	0	1	0	0	1	0	1	1	1	1	0	1	0	2	0
	1	59	3	0	0	1	0	0	0	0	0	1	1	1	0	1	1	1	1
	1	66	3	0	0	1	0	0	1	0	1	1	1	1	0	1	1	2	0
	1	61	1	0	1	1	0	0	1	0	1	2	1	2	0	1	1	1	0
	1	57	1	0	0	1	0	0	0	0	0	2	1	2	0	1	0	1	0
	1	49	1	0	0	0	0	0	1	0	1	1	1	2	0	1	0	1	1
	1	65	1	0	0	0	0	0	1	0	1	1	1	2	0	1	0	2	0
	1	73	1	0	0	0	0	0	0	0	0	1	1	2	0	1	1	2	0
	1	51	1	0	1	0	0	0	0	0	0	1	2	2	0	1	0	1	0
	1	62	1	0	1	0	0	0	0	0	0	1	1	2	0	1	1	1	0
	1	53	1	0	0	1	0	0	0	0	0	1	1	2	0	1	1	1	1
	1	86	1	0	0	1	0	0	0	0	0	1	1	2	0	1	1	2	0
	1	73	1	1	1	1	0	0	0	0	0	1	1	2	0	1	1	2	0
	1	73	1	0	0	1	0	0	1	0	1	1	1	2	0	1	1	2	0
	1	34	1	0	0	1	0	0	1	0	1	1	1	2	0	1	1	1	1
	2	63	2	0	0	1	0	0	0	0	0	1	1	2	0	1	0	1	0
	1	67	3	0	0	1	0	0	1	0	1	1	2	2	0	1	0	2	0
	1	71	3	0	0	1	0	0	1	0	1	1	2	2	0	1	1	2	0
	1	72	3	0	1	1	0	0	1	0	1	1	2	2	0	1	0	2	0
	1	73	1	0	0	1	0	0	0	0	0	2	1	2	0	1	0	2	0
	2	83	3	0	1	1	0	0	0	0	0	2	2	2	0	1	1	2	0
	2	76	1	0	1	0	0	0	0	0	0	1	3	2	0	1	1	2	0
	1	54	1	0	0	0	0	0	1	0	1	1	1	2	0	1	1	1	0
	1	55	1	0	0	0	0	0	0	0	0	1	2	2	0	1	1	1	1
	1	56	1	0	0	0	1	0	1	0	1	1	2	2	0	1	0	1	1
	1	55	1	0	0	0	0	0	1	0	1	1	1	2	0	1	0	1	0
	1	66	1	0	1	0	0	0	1	0	1	1	2	2	0	1	1	2	1
	1	62	1	0	0	1	0	0	0	0	0	1	1	2	0	1	1	1	0
	1	64	1	0	1	1	0	0	1	0	1	1	1	2	0	1	1	1	0
	2	52	1	0	0	1	0	0	1	0	1	1	1	2	0	1	0	1	0
	1	58	2	0	0	0	1	0	0	0	1	1	1	2	0	1	1	1	1
	1	52	3	0	0	0	0	0	0	0	0	1	1	2	0	1	0	1	0
	2	65	3	0	0	0	1	0	0	0	1	1	2	2	0	1	0	2	0
	1	75	3	0	0	1	0	0	1	0	1	1	1	2	0	1	0	2	0
	1	69	3	0	0	1	0	0	0	0	0	1	1	2	0	1	1	2	0
	1	68	3	0	0	1	0	0	1	0	1	1	1	2	0	1	0	2	0
	1	68	1	0	0	0	0	0	0	0	0	1	1	2	0	1	1	2	0
	1	40	1	0	0	0	1	0	1	0	1	1	1	2	0	1	1	1	1
	1	66	1	0	0	0	0	0	1	0	1	1	1	2	0	1	0	2	0
	1	55	1	0	0	1	0	0	1	0	1	1	1	2	0	1	0	1	0
	1	75	1	0	1	1	0	0	0	0	0	1	1	2	0	1	0	2	0
	1	51	1	0	0	1	0	0	0	0	0	1	1	2	0	1	0	1	0
	1	64	1	0	0	1	0	0	0	0	0	1	1	2	0	1	1	1	0
	1	66	1	0	0	1	0	0	1	0	1	1	2	2	0	1	1	2	1
	1	69	1	0	0	1	0	0	0	0	0	1	1	2	0	1	0	2	0
	1	62	3	0	1	1	0	0	0	0	0	1	2	2	0	1	1	1	0
	1	68	3	0	1	1	0	0	0	0	0	1	1	2	0	1	1	2	0
	1	69	3	0	0	1	0	1	1	0	1	1	1	2	0	1	0	2	0
	1	84	3	0	0	1	0	0	0	0	0	1	1	2	0	1	1	2	0
	1	56	1	0	0	1	0	0	0	0	0	1	1	2	0	1	1	1	0
	1	73	1	0	0	1	0	0	1	0	1	1	1	2	0	1	0	2	0
	1	72	1	0	0	1	0	0	0	0	0	1	2	2	0	1	0	2	0
	1	62	1	1	0	1	0	0	0	0	0	1	1	2	0	1	0	1	0
	1	45	1	0	0	0	0	0	0	0	0	1	1	2	0	1	0	1	1
	1	76	1	0	0	0	0	0	0	0	0	1	1	2	0	1	1	2	0
	1	74	1	0	0	0	0	0	0	0	0	1	1	2	0	1	0	2	0
	1	54	1	0	0	1	0	0	0	0	0	1	1	2	0	1	1	1	0
	1	63	1	0	0	1	0	0	1	0	1	1	1	2	0	1	1	1	0
	1	37	1	0	1	1	1	1	1	0	1	1	1	2	0	1	1	1	1
	1	65	1	0	0	1	1	1	0	1	1	1	1	2	0	1	1	2	0
	1	46	1	0	1	0	0	0	0	0	0	1	1	2	0	1	1	1	0
	1	65	1	0	0	0	0	0	0	0	0	1	1	2	0	1	1	2	0
	1	56	1	0	0	0	0	0	1	0	1	1	1	2	0	1	1	1	1
	1	82	1	1	0	0	0	0	0	0	0	1	1	2	0	1	1	2	0
	1	68	1	0	0	1	0	0	0	1	1	1	1	2	0	1	1	2	0
	2	72	3	0	0	1	0	0	1	0	1	1	2	2	0	1	0	2	0
	1	44	3	0	0	1	0	0	0	0	0	1	1	2	0	1	1	1	1
	1	55	3	0	0	1	0	0	1	0	1	1	1	2	0	1	1	1	1
	1	76	1	0	0	0	0	0	0	0	0	1	1	2	0	1	1	2	0
	1	84	1	0	1	1	0	1	0	0	1	1	2	2	0	1	1	2	0
	1	55	1	0	1	1	1	1	0	1	1	1	2	2	0	1	1	1	1
	1	64	3	0	1	1	0	0	0	0	0	1	2	2	0	1	0	1	0
	1	66	2	0	0	0	0	0	0	0	0	2	1	2	0	1	0	2	0
	1	51	1	0	0	0	0	0	1	0	1	1	1	2	0	1	1	1	0
	1	42	1	0	0	0	0	0	1	0	1	1	1	2	0	1	1	1	0
	2	76	1	1	1	1	0	0	1	0	1	1	1	2	0	1	1	2	0
	1	54	1	0	0	1	0	0	0	0	0	2	1	2	0	1	1	1	1
	1	64	1	0	0	1	0	0	1	0	1	1	1	2	0	1	1	1	0
	1	47	1	0	0	1	0	0	0	0	0	1	1	2	0	1	1	1	0
	1	77	3	1	1	1	0	0	0	0	0	1	2	2	0	1	1	2	0
	1	86	1	0	1	0	0	0	0	0	0	2	2	2	0	1	0	2	0
	1	75	1	0	0	0	0	0	0	0	0	1	2	2	0	1	1	2	0
	2	71	1	0	1	1	0	0	1	0	1	1	1	2	0	1	1	2	0
	1	42	3	0	1	1	0	0	1	0	1	1	1	2	0	1	0	1	0
	1	68	1	0	0	0	0	0	1	0	1	2	1	3	0	1	1	2	0
	1	82	1	1	1	0	0	0	1	0	1	1	2	3	0	1	1	2	0
	1	84	1	0	0	1	0	0	0	0	0	1	1	3	0	1	1	2	0
	1	70	1	0	1	0	0	0	0	0	0	1	2	3	0	1	0	2	0
	1	63	2	0	1	0	0	0	0	0	0	2	1	3	0	1	1	1	0
	2	78	2	0	0	1	0	1	0	1	1	1	1	3	0	1	0	2	0
	1	68	3	0	0	0	0	0	0	0	0	1	1	3	0	1	0	2	0
	1	49	2	0	0	1	0	0	0	0	0	1	1	3	0	1	1	1	0
	1	68	3	0	1	0	0	0	1	0	1	2	2	1	1	1	0	2	0
	1	74	3	0	1	1	0	1	0	1	1	2	2	1	1	1	1	2	0
	1	74	1	0	0	0	0	0	0	0	0	1	2	1	1	1	0	2	0
	1	59	1	0	0	0	0	0	1	0	1	1	1	1	1	1	1	1	1
	1	82	1	0	0	0	0	0	0	0	0	1	1	1	1	1	0	2	0
	2	72	1	0	0	0	0	0	0	0	0	1	1	1	1	1	1	2	0
	1	78	1	0	0	0	0	0	0	0	0	1	1	1	1	1	0	2	0
	1	54	1	0	1	0	0	0	1	0	1	1	2	1	1	1	1	1	0
	1	63	1	0	0	0	0	0	0	0	0	1	2	1	1	1	1	1	0
	1	47	1	0	1	0	0	0	0	0	0	1	2	1	1	1	1	1	0
	1	79	1	0	1	0	0	0	0	0	0	1	1	1	1	1	1	2	0
	1	47	1	0	0	0	0	0	1	0	1	1	1	1	1	1	1	1	1
	1	58	1	0	0	0	0	0	1	0	1	1	1	1	1	1	1	1	1
	1	85	1	0	1	0	0	0	1	0	1	1	1	1	1	1	1	2	0
	1	87	1	1	1	0	0	0	1	0	1	1	2	1	1	1	0	2	0
	1	78	1	0	0	0	0	0	0	0	0	1	1	1	1	1	1	2	0
	1	91	1	0	0	0	0	0	1	0	1	1	1	1	1	1	0	2	0
	1	74	1	0	0	0	0	0	1	0	1	1	2	1	1	1	0	2	1
	1	68	1	1	0	0	0	0	0	0	0	1	1	1	1	1	0	2	0
	1	60	1	0	0	0	0	0	0	0	0	1	1	1	1	1	0	1	1
	1	81	1	0	1	1	0	0	1	0	1	1	2	1	1	1	0	2	0
	1	63	1	0	1	1	0	0	0	0	0	1	1	1	1	1	1	1	0
	2	68	1	0	1	1	0	0	1	0	1	1	3	1	1	1	1	2	0
	1	67	1	0	0	1	1	0	0	0	1	1	1	1	1	1	1	2	1
	1	83	1	0	0	1	0	0	1	0	1	1	2	1	1	1	0	2	0
	1	79	1	0	1	1	0	0	1	0	1	1	1	1	1	1	1	2	0
	1	63	1	0	0	1	0	0	1	0	1	1	1	1	1	1	1	1	0
	1	74	2	0	1	0	0	0	0	0	0	1	2	1	1	1	0	2	0
	2	67	3	0	1	0	0	0	1	0	1	1	1	1	1	1	0	2	0
	2	68	3	0	0	0	0	0	1	0	1	1	2	1	1	1	1	2	1
	1	69	3	0	0	0	0	0	1	0	1	1	1	1	1	1	1	2	0
	1	47	3	0	1	0	0	0	0	0	0	1	3	1	1	1	0	1	0
	1	78	3	1	1	0	0	0	1	0	1	1	3	1	1	1	1	2	0
	2	74	3	0	0	1	0	0	1	0	1	1	1	1	1	1	1	2	0
	2	79	3	0	0	1	0	0	1	0	1	1	2	1	1	1	0	2	0
	1	57	3	0	1	1	1	0	0	0	1	1	1	1	1	1	1	1	0
	2	65	3	0	1	1	1	0	1	0	1	1	1	1	1	1	0	2	0
	1	67	3	0	0	1	1	0	1	0	1	2	1	1	1	1	1	2	0
	1	42	1	0	0	0	0	0	1	0	1	1	2	1	1	1	1	1	0
	1	54	1	0	0	0	0	0	1	0	1	1	1	1	1	1	0	1	1
	1	57	1	0	0	1	0	0	0	0	0	1	1	1	1	1	1	1	1
	1	70	1	0	0	1	1	0	0	0	1	1	1	1	1	1	0	2	0
	2	52	3	0	1	1	0	0	1	0	1	1	1	1	1	1	0	1	1
	1	76	1	0	0	0	0	0	0	0	0	2	1	1	1	1	1	2	0
	1	70	1	0	0	1	0	0	0	0	0	2	2	1	1	1	0	2	0
	1	65	1	0	0	0	0	0	0	0	0	1	2	1	1	1	1	2	0
	1	82	1	0	0	1	0	0	1	0	1	1	1	1	1	1	0	2	0
	1	84	1	0	0	1	1	0	1	0	1	1	1	1	1	1	0	2	0
	1	80	1	1	0	1	0	0	0	0	0	1	1	1	1	1	0	2	0
	1	83	1	0	0	1	0	0	1	0	1	1	1	1	1	1	0	2	0
	1	61	1	0	1	1	0	0	0	0	0	1	1	1	1	1	0	1	0
	1	67	3	0	0	1	0	0	1	0	1	1	1	1	1	1	0	2	0
	2	79	1	0	0	0	0	0	1	0	1	1	2	2	1	1	0	2	0
	1	83	1	0	1	0	0	0	0	0	0	1	2	2	1	1	0	2	0
	1	75	1	0	0	1	0	0	1	0	1	1	2	2	1	1	1	2	0
	1	70	1	0	1	1	0	0	0	0	0	1	1	2	1	1	1	2	0
	1	67	1	1	0	1	0	0	1	0	1	1	2	2	1	1	1	2	0
	1	84	3	0	0	1	0	0	1	0	1	1	1	2	1	1	0	2	0
	1	73	3	0	1	1	0	0	1	0	1	1	2	2	1	1	1	2	0
	1	74	1	0	0	0	0	0	0	0	0	1	2	2	1	1	0	2	0
	1	55	1	0	1	1	0	0	0	0	0	1	2	2	1	1	1	1	0
	1	63	3	0	0	1	0	0	1	0	1	1	1	2	1	1	0	1	0
	1	76	3	0	0	1	0	0	1	0	1	1	1	2	1	1	0	2	0
	1	75	1	0	0	1	0	0	0	0	0	2	1	2	1	1	1	2	0
	1	74	3	0	0	1	0	0	1	0	1	2	1	2	1	1	1	2	0
	2	81	1	0	1	1	0	0	0	0	0	1	3	2	1	1	1	2	0
	1	81	1	0	0	0	0	0	0	0	0	1	1	2	1	1	0	2	0
	1	87	1	1	0	0	0	0	1	0	1	1	1	2	1	1	0	2	0
	1	70	1	1	1	1	0	0	0	0	0	1	1	2	1	1	0	2	0
	1	81	3	0	1	0	0	0	1	0	1	1	2	2	1	1	1	2	0
	1	75	3	0	0	1	0	0	1	0	1	1	1	2	1	1	0	2	0
	1	82	1	0	0	1	0	0	1	0	1	1	1	2	1	1	0	2	0
	1	75	1	0	1	1	1	0	1	0	1	1	1	2	1	1	1	2	0
	1	68	1	0	1	0	0	0	0	0	0	1	1	2	1	1	0	2	0
	1	53	1	0	1	1	0	0	0	0	0	1	2	2	1	1	1	1	0
	2	64	3	0	0	1	1	0	0	0	1	1	1	2	1	1	1	1	0
	1	78	1	0	1	1	0	0	1	0	1	2	1	2	1	1	1	2	0
	1	75	1	0	0	0	0	1	0	1	1	1	1	3	1	1	0	2	0
	1	89	1	0	1	1	0	0	0	0	0	1	1	3	1	1	1	2	0
	2	84	1	0	1	1	0	0	0	0	0	1	1	3	1	1	0	2	0
	1	61	1	0	0	0	0	0	0	0	0	1	2	3	1	1	1	1	0
Note	1：male 2：female		1：HTN only 2：T2DM only 3：HTN+ T2DM	0：no 1：yes	0：no 1：yes	0：<24 1：≥24	0：no 1：yes	0：no 1：yes	0：no 1：yes	0：no 1：yes	0：no 1：yes	1：no 2：yes	1：mild 2：moderate 3：serious	1：mild 2：moderate 3：serious	0：no 1：yes	0：no 1：yes	0：no 1：yes	1：<65 2：≥65	0：no 1：yes
